# Supplementary material for: A revision of the genus Protorthodes McDunnough with descriptions of a new genus and four new species (Lepidoptera, Noctuidae, Noctuinae, Eriopygini)
Source: Zookeys. 2014 Jun 27;(421):139–79. doi: 10.3897/zookeys.421.6664 (PMC4109474; doi:10.3897/zookeys.421.6664)
Supplement: XML Treatment for Protorthodes [file zookeys.421.6664-treatment1.xml]

<!DOCTYPE tp:taxon-treatment
  PUBLIC "-//TaxonX//DTD Taxonomic Treatment Publishing DTD v0 20100105//EN" "tax-treatment-NSO.dtd">
<tp:taxon-treatment xmlns:tp="http://www.plazi.org/taxpub"><tp:treatment-meta><kwd-group><label>Taxon classification</label><kwd><named-content content-type="kingdom">Animalia</named-content></kwd><kwd><named-content content-type="order">Lepidoptera</named-content></kwd><kwd><named-content content-type="family">Noctuidae</named-content></kwd></kwd-group><mixed-citation publication-type="journal"><person-group><name><surname>Lafontaine</surname><given-names>J. Donald</given-names></name><name><surname>Walsh</surname><given-names>J. Bruce</given-names></name><name><surname>Ferris</surname><given-names>Clifford D.</given-names></name></person-group><article-title>A revision of the genus <italic>Protorthodes</italic> McDunnough with descriptions of a new genus and four new species (Lepidoptera, Noctuidae, Noctuinae, Eriopygini)</article-title><source>Zookeys</source><day>27</day><month>6</month><year>2014</year><volume>2014</volume><issue>421</issue><fpage>139</fpage><lpage>179</lpage><pub-id pub-id-type="doi">10.3897/zookeys.421.6664</pub-id></mixed-citation></tp:treatment-meta><tp:nomenclature><tp:taxon-name>
                        <tp:taxon-name-part taxon-name-part-type="genus">Protorthodes</tp:taxon-name-part>
                    </tp:taxon-name><tp:taxon-authority>McDunnough, 1943</tp:taxon-authority></tp:nomenclature><tp:treatment-sec sec-type="Type species"><title>Type species.</title><p><italic><tp:taxon-name>Taeniocampa curtica</tp:taxon-name></italic> Smith, 1890, by original designation.</p></tp:treatment-sec><tp:treatment-sec sec-type="Diagnosis"><title>Diagnosis.</title><p><bold>Adults.</bold> Males and females of similar size (forewing length 11–17 mm). Vestiture of palpi, head, and thorax of long apically-forked or apically-serrated scales, sometimes with a slightly-raised central tuft near front of thorax. <italic>Head</italic> – Labial palpus porrect, apical segment about ½ as long as second segment. Frons rounded, covered with strap-like scales projecting over it from sides and top. Eye covered with surface hair. Male antenna biserrate (like toothed edge of a saw) to bipectinate (lateral processes mainly parallel sided like a feather) with lateral processes 0.5–4.0 × as long as central shaft. Female antenna filiform, setose ventrally. <italic>Thorax</italic> – <italic>Wings</italic>: Forewing ground color typically gray, brown, or orange; pattern variable, typically with reniform and orbicular spots with a pale or black outline, usually lower part or all of reniform spot filled with gray, which is darker than the ground color; postmedial line dentate or with inner element straight, outer element broken into series of dots on veins; subterminal line pale and sinuate in most species with dark wedges or shading along inner margin. Hindwing white to fuscous. <italic>Legs</italic>: Tibiae without spiniform setae. Tarsal segments 1–4 with three ventral rows of spiniform setae, and four ventral rows on tarsal segment 5. <italic>Abdomen</italic> – Base of abdomen without basal abdominal brushes. Eighth abdominal sternum of male with tuft of long setae on a short eversible coremata. <italic>Male genitalia</italic> – Uncus typically slender, slightly swollen mesially, tapered at apex to hook-like process. Valve broadest beyond middle, tapered to slight “neck” defining apical cucullus; sacculus more heavily sclerotized dorsally than ventrally with dorsal part crenulate and setose in some species; clasper a sclerotized plate in middle of valve distal to sacculus from which arises a long, heavily-sclerotized ampulla projecting posterodorsally, extending almost to, or beyond, dorsal margin of valve; ampulla centrally swollen in most species; digitus arising from large sclerotized plate in middle of valve, tapered posterolaterally into heavily-sclerotized pointed or blunt process projecting below ventral margin of valve at neck of cucullus; cucullus covered with long inward-projecting setae and with no defined apical corona. Vesica usually twisted or coiled above base with numerous pouches or diverticula basally and subbasally; a long, heavily-sclerotized basal or subbasal cornutus in most species; vesica 1–2 × as long as aedeagus. <italic>Female genitalia</italic> – Corpus bursae thin and membranous, rounded or oval, without obvious signa. Appendix bursae typically with one or two short coils. Ductus bursae variably sclerotized, usually about as long as corpus bursae. Abdominal segment eight about 2 × as long as wide; anterior apophyses 0.5–2.0 × as long as abdominal segment eight; posterior apophyses folding near middle, about 2.5 × as long as anterior apophyses. Ovipositor telescoping and projecting well beyond end of abdomen in most specimens. Anal papillae long and tapered, 0.5–1.0 × as long as abdominal segment eight; anal papillae lightly sclerotized, setae mainly confined to apical area.</p><!--PageBreak--></tp:treatment-sec><tp:treatment-sec sec-type="Note"><title>Note.</title><p>Adults of <italic><tp:taxon-name>Protorthodes</tp:taxon-name></italic> are most likely to be confused with those of <italic><tp:taxon-name>Homorthodes</tp:taxon-name></italic> McDunnough and <italic><tp:taxon-name>Nudorthodes</tp:taxon-name></italic> (described below), but the male antennae in <italic><tp:taxon-name>Protorthodes</tp:taxon-name></italic> species are biserrate to bipectinate, whereas those of <italic><tp:taxon-name>Homorthodes</tp:taxon-name></italic> and <italic><tp:taxon-name>Nudorthodes</tp:taxon-name></italic> are filiform, without lateral processes.</p></tp:treatment-sec><tp:treatment-sec sec-type="Larva and habits"><title>Larva and habits.</title><p>Most species are associated with relatively xeric habitats, but not open deserts, preferring open, dry shrubby or forested areas, especially with pines or fir. The larvae hide in the leaf litter during the day and feed at night on a variety of herbs and low-growing shrubs. The species overwinter as partly grown larvae and emerge as adults between spring and autumn. Adults are nocturnal. The larva can be associated with the tribe <tp:taxon-name>Eriopygini</tp:taxon-name> by the lack of teeth on the ridges on the inner surface of the mandible, in combination with the hypopharynx lacking a transverse groove that divides the hypopharynx in related tribes into anterior and posterior lobes. Within the <tp:taxon-name>Eriopygini</tp:taxon-name>, <italic><tp:taxon-name>Protorthodes</tp:taxon-name></italic> is unique in having a pale transverse area on the posterior part of the prothoracic shield, and in having a pair of sclerotized plates between the bases of the abdominal prolegs; the genus also is characterized by the pavement-granulose integument, setae arising from pinacula, head mainly dark with pale patches forming a reticulate pattern, spinneret 2 × as long as the basal segment of the labial palpus, the apical seta of the labial palpus (Lp-2) is less than ½ as long as the basal segment of the palpus (Lp-1), and the spines on the hypopharynx are similar throughout, without the proximal-lateral row of short stout spines found in many other genera. A key to species based on larvae is in <xref ref-type="bibr" rid="B4">Crumb (1956)</xref> and <xref ref-type="bibr" rid="B9">Godfrey (1972)</xref>.</p></tp:treatment-sec><tp:treatment-sec sec-type="Key to species of Protorthodes and Nudorthodes (Adults)"><title>Key to species of <italic><tp:taxon-name>Protorthodes</tp:taxon-name></italic> and <italic><tp:taxon-name>Nudorthodes</tp:taxon-name></italic> (Adults)</title><table-wrap content-type="key" position="anchor" orientation="portrait"><table><tbody><tr><td rowspan="1" colspan="1">1</td><td rowspan="1" colspan="1">Eye surface hairy (dissecting scope or strong magnifying lens needed); male antenna biserrate to bipectinate; vesica in male genitalia 1–2 × as long as aedeagus; anal papillae mainly smooth, setose only apically (<italic><tp:taxon-name>Protorthodes</tp:taxon-name></italic>)</td><td rowspan="1" colspan="1">2</td></tr><tr><td rowspan="1" colspan="1">–</td><td rowspan="1" colspan="1">Eye surface smooth, hairless; male antenna filiform; vesica in male genitalia 4–5 × as long as aedeagus; anal papillae setose throughout (<italic><tp:taxon-name>Nudorthodes</tp:taxon-name></italic>)</td><td rowspan="1" colspan="1">30</td></tr><tr><td rowspan="1" colspan="1">2</td><td rowspan="1" colspan="1">Male</td><td rowspan="1" colspan="1">3</td></tr><tr><td rowspan="1" colspan="1">–</td><td rowspan="1" colspan="1">Female</td><td rowspan="1" colspan="1">17</td></tr><tr><td rowspan="1" colspan="1">3</td><td rowspan="1" colspan="1">Male antenna bipectinate; pectinations (at least on anterior side) longer that width of antennal shaft and parallel sided</td><td rowspan="1" colspan="1">4</td></tr><tr><td rowspan="1" colspan="1">–</td><td rowspan="1" colspan="1">Male antenna biserrate; serrations no longer that width of antennal shaft and tapered to a point</td><td rowspan="1" colspan="1">13</td></tr><tr><td rowspan="1" colspan="1">4</td><td rowspan="1" colspan="1">Anterior antennal pectinations about 1.5 × as long as shaft width</td><td rowspan="1" colspan="1">5</td></tr><tr><td rowspan="1" colspan="1">–</td><td rowspan="1" colspan="1">Anterior antennal pectinations 2–5 × as long as shaft width</td><td rowspan="1" colspan="1">8</td></tr><tr><td rowspan="1" colspan="1">5</td><td rowspan="1" colspan="1">Hindwing pearly white basally with increasing fuscous shading distally and on veins; forewing orbicular spot rounded, defined by black outline; vesica without a basal cornutus or diverticula; mainly southwestern (Texas to California and Mexico), and farther north in western US to southern Oregon</td><td rowspan="1" colspan="1"><italic><tp:taxon-name>Protorthodes alfkenii</tp:taxon-name></italic></td></tr><tr><td rowspan="1" colspan="1">–</td><td rowspan="1" colspan="1">Hindwing pale fuscous basally, darker fuscous distally, forewing orbicular spot usually obscure or absent; vesica with large basal cornutus and several diverticula</td><td rowspan="1" colspan="1">6</td></tr><tr><td rowspan="1" colspan="1"><!--PageBreak-->6</td><td rowspan="1" colspan="1">Forewing dark gray brown with fine black streaks; maculation obscure except for black spot in lower part of reniform spot and a series of minute black wedges defining straight subterminal line; western Great Plains (Alberta to Colorado) and Great Basin (Idaho to Utah, Nevada, eastern California)</td><td rowspan="1" colspan="1"><italic><tp:taxon-name>Protorthodes eureka</tp:taxon-name></italic></td></tr><tr><td rowspan="1" colspan="1">–</td><td rowspan="1" colspan="1">Forewing varying shades of gray, brown, and reddish brown; subterminal line pale, sometimes with diffuse dark wedges on inner margin of line</td><td rowspan="1" colspan="1">7</td></tr><tr><td rowspan="1" colspan="1">7</td><td rowspan="1" colspan="1">Forewing gray brown, buffy brown, or reddish brown; subterminal line sinuate near middle; clasper of male with small swollen area immediately above base; widespread in open xeric habitats in Great Plains and southwestern US and locally in Great Basin and Great Lakes States</td><td rowspan="1" colspan="1"><italic><tp:taxon-name>Protorthodes incincta</tp:taxon-name></italic></td></tr><tr><td rowspan="1" colspan="1">–</td><td rowspan="1" colspan="1">Forewing rusty brown; subterminal line straight or slightly curved; clasper of male with elongated swollen area centered on basal third; widespread in dry forested areas from British Columbia to southern California, extending eastward to western Montana and Ruby Mountains of Nevada</td><td rowspan="1" colspan="1"><italic><tp:taxon-name>Protorthodes curtica</tp:taxon-name></italic></td></tr><tr><td rowspan="1" colspan="1">8</td><td rowspan="1" colspan="1">Anterior pectinations (rami) of male antenna 4 × as long as central shaft; reniform spot on forewing inconspicuous except for three or four white spots on outer margin; digitus long and tapered; Arizona</td><td rowspan="1" colspan="1"><italic><tp:taxon-name>Protorthodes antennata</tp:taxon-name></italic></td></tr><tr><td rowspan="1" colspan="1">–</td><td rowspan="1" colspan="1">Anterior pectinations of male antenna 2 × as long as central shaft; reniform spot on forewing darker than ground color and surrounded by pale outline; digitus short and swollen subapically</td><td rowspan="1" colspan="1">9</td></tr><tr><td rowspan="1" colspan="1">9</td><td rowspan="1" colspan="1">Male hindwing white with some fuscous shading on wing margin and veins; basal part of vesica with swollen lobes projecting to each side; western Texas to southern Utah and California</td><td rowspan="1" colspan="1"><italic><tp:taxon-name>Protorthodes melanopis</tp:taxon-name></italic></td></tr><tr><td rowspan="1" colspan="1">–</td><td rowspan="1" colspan="1">Male hindwing fuscous; basal part of vesica cylindrical</td><td rowspan="1" colspan="1">10</td></tr><tr><td rowspan="1" colspan="1">10</td><td rowspan="1" colspan="1">Dorsal margin of valve with elongated spine-covered process extending to base of clasper; Edwards Plateau of west-central Texas and Mexico</td><td rowspan="1" colspan="1">11</td></tr><tr><td rowspan="1" colspan="1">–</td><td rowspan="1" colspan="1">Dorsal margin of valve without spiny process</td><td rowspan="1" colspan="1">12</td></tr><tr><td rowspan="1" colspan="1">11</td><td rowspan="1" colspan="1">Forewing brown or gray brown; hindwing fuscous on outer half; clasper with ventral process tapered to blunt point; Edwards Plateau of west-central Texas to southern Mexico (Chiapas)</td><td rowspan="1" colspan="1"><italic><tp:taxon-name>Protorthodes texicana</tp:taxon-name></italic></td></tr><tr><td rowspan="1" colspan="1">–</td><td rowspan="1" colspan="1">Forewing pale whitish gray; hindwing white; clasper with ventral process broad and spatulate apically; known only from Guadalajara, Mexico</td><td rowspan="1" colspan="1"><italic><tp:taxon-name>Protorthodes mexicana</tp:taxon-name></italic></td></tr><tr><td rowspan="1" colspan="1">12</td><td rowspan="1" colspan="1">Forewing reddish brown or purplish brown; reniform spot with rounded edges, kidney shaped; coil in vesica near base; occurring across Canada and northern United States southward in the East to northern Florida and in the West in the Rocky Mountain region to Colorado and Utah</td><td rowspan="1" colspan="1"><italic><tp:taxon-name>Protorthodes oviduca</tp:taxon-name></italic></td></tr><tr><td rowspan="1" colspan="1">–</td><td rowspan="1" colspan="1">Forewing gray brown with dusting of white scales and white-lined maculation giving wing a frosted appearance; reniform spot parallel sided, rectangular; coil in vesica near middle; eastern Texas</td><td rowspan="1" colspan="1"><italic><tp:taxon-name>Protorthodes orobia</tp:taxon-name></italic></td></tr><tr><td rowspan="1" colspan="1">13</td><td rowspan="1" colspan="1">Forewing with black basal dash and black streak distal to reniform spot; hindwing white with dark terminal line; male genitalia with clasper swollen mesially; New Mexico, east-central Arizona</td><td rowspan="1" colspan="1"><italic><tp:taxon-name>Protorthodes argentoppida</tp:taxon-name></italic></td></tr><tr><td rowspan="1" colspan="1">–</td><td rowspan="1" colspan="1">Forewing without a basal dash or dark streak distal to reniform spot; hindwing fuscous; male genitalia with clasper even in width</td><td rowspan="1" colspan="1">14</td></tr><tr><td rowspan="1" colspan="1"><!--PageBreak-->14</td><td rowspan="1" colspan="1">Forewing orange with transverse lines prominent; reniform spot with lower half very large and filled with dark-gray shading; sacculus lightly sclerotized; western Texas to southeastern Arizona and southern Mexico</td><td rowspan="1" colspan="1"><italic><tp:taxon-name>Protorthodes mulina</tp:taxon-name></italic></td></tr><tr><td rowspan="1" colspan="1">–</td><td rowspan="1" colspan="1">Forewing variable; transverse lines usually obscure; reniform spot kidney shaped, lower part not larger; dorso-posterior part of sacculus heavily sclerotized and spiculate</td><td rowspan="1" colspan="1">15</td></tr><tr><td rowspan="1" colspan="1">15</td><td rowspan="1" colspan="1">Forewing ground color burnt orange, darker on costa with fine white crosslines; valve long, narrow subapically; digitus lightly sclerotized and not extending ventral to lower margin of valve; Colorado, New Mexico, Arizona, western Texas</td><td rowspan="1" colspan="1"><italic><tp:taxon-name>Protorthodes ustulata</tp:taxon-name></italic></td></tr><tr><td rowspan="1" colspan="1">–</td><td rowspan="1" colspan="1">Forewing variable; costal area not particularly darker and without fine white crosslines on costa; valve broad, expanded subapically; digitus heavily sclerotized and extending below ventral margin of valve</td><td rowspan="1" colspan="1">16</td></tr><tr><td rowspan="1" colspan="1">16</td><td rowspan="1" colspan="1">Forewing reddish brown, orange brown, or pale gray brown; digitus projecting posteroventrally below ventral margin of valve; Washington to southwestern California</td><td rowspan="1" colspan="1"><italic><tp:taxon-name>Protorthodes rufula</tp:taxon-name></italic></td></tr><tr><td rowspan="1" colspan="1">–</td><td rowspan="1" colspan="1">Forewing pale gray brown; digitus projecting anteroventrally below ventral margin of valve; western Texas to south-central California and central Mexico</td><td rowspan="1" colspan="1"><italic><tp:taxon-name>Protorthodes perforata</tp:taxon-name></italic></td></tr><tr><td rowspan="1" colspan="1">17</td><td rowspan="1" colspan="1">Forewing with black basal dash and black streak distal to reniform spot; New Mexico, eastern Arizona</td><td rowspan="1" colspan="1"><italic><tp:taxon-name>Protorthodes argentoppida</tp:taxon-name></italic></td></tr><tr><td rowspan="1" colspan="1">–</td><td rowspan="1" colspan="1">Forewing without a basal dash or dark streak distal to reniform spot</td><td rowspan="1" colspan="1">18</td></tr><tr><td rowspan="1" colspan="1">18</td><td rowspan="1" colspan="1">Forewing orange with transverse lines prominent; reniform spot with lower half very large and filled with dark-gray shading; western Texas to southeastern Arizona and southern Mexico</td><td rowspan="1" colspan="1"><italic><tp:taxon-name>Protorthodes mulina</tp:taxon-name></italic></td></tr><tr><td rowspan="1" colspan="1">–</td><td rowspan="1" colspan="1">Forewing variable; transverse lines usually obscure; reniform spot kidney shaped, lower part not larger</td><td rowspan="1" colspan="1">19</td></tr><tr><td rowspan="1" colspan="1">19</td><td rowspan="1" colspan="1">Ductus bursae with enlarged sclerotized area anterior to ostium</td><td rowspan="1" colspan="1">20</td></tr><tr><td rowspan="1" colspan="1">–</td><td rowspan="1" colspan="1">Ductus bursae cylindrical or tapered anteriorly from ostium</td><td rowspan="1" colspan="1">24</td></tr><tr><td rowspan="1" colspan="1">20</td><td rowspan="1" colspan="1">Reniform and orbicular spots defined by pale outline</td><td rowspan="1" colspan="1">21</td></tr><tr><td rowspan="1" colspan="1">–</td><td rowspan="1" colspan="1">Outline of reniform and orbicular spots with dark and light elements</td><td rowspan="1" colspan="1">22</td></tr><tr><td rowspan="1" colspan="1">21</td><td rowspan="1" colspan="1">Anterior 2/3 of ductus bursae with longitudinal sclerotized ridges; Washington to southwestern California</td><td rowspan="1" colspan="1"><italic><tp:taxon-name>Protorthodes rufula</tp:taxon-name></italic></td></tr><tr><td rowspan="1" colspan="1">–</td><td rowspan="1" colspan="1">Anterior part of ductus bursae membranous; western Texas to south-central California and central Mexico</td><td rowspan="1" colspan="1"><italic><tp:taxon-name>Protorthodes perforata</tp:taxon-name></italic></td></tr><tr><td rowspan="1" colspan="1">22</td><td rowspan="1" colspan="1">Forewing dark gray brown with fine black streaks; maculation obscure except for black spot in lower part of reniform spot and a series of minute black wedges defining straight subterminal line; western Great Plains (Alberta to Colorado) and Great Basin (Idaho to Utah, Nevada, eastern California)</td><td rowspan="1" colspan="1"><italic><tp:taxon-name>Protorthodes eureka</tp:taxon-name></italic></td></tr><tr><td rowspan="1" colspan="1">–</td><td rowspan="1" colspan="1">Forewing varying shades of gray, brown, and reddish brown; subterminal line pale, sometimes with diffuse dark wedges on inner margin of line</td><td rowspan="1" colspan="1">23</td></tr><tr><td rowspan="1" colspan="1">23</td><td rowspan="1" colspan="1">Forewing gray brown, buffy brown, or reddish brown; subterminal line sinuate near middle; widespread in open xeric habitats in Great Plains and southwestern US and locally in Great Basin and Great Lakes States</td><td rowspan="1" colspan="1"><italic><tp:taxon-name>Protorthodes incincta</tp:taxon-name></italic></td></tr><tr><td rowspan="1" colspan="1"><!--PageBreak-->–</td><td rowspan="1" colspan="1">Forewing rusty brown; subterminal line straight or slightly curved; widespread in dry forested areas from British Columbia to southern California, extending eastward in northern US to western Montana and Ruby Mountains of Nevada</td><td rowspan="1" colspan="1"><italic><tp:taxon-name>Protorthodes curtica</tp:taxon-name></italic></td></tr><tr><td rowspan="1" colspan="1">24</td><td rowspan="1" colspan="1">Ductus bursae with sclerotized plate on each side projecting posteriorly over ostium</td><td rowspan="1" colspan="1">25</td></tr><tr><td rowspan="1" colspan="1">–</td><td rowspan="1" colspan="1">Ductus bursae without specialized plates projecting posteriorly</td><td rowspan="1" colspan="1">28</td></tr><tr><td rowspan="1" colspan="1">25</td><td rowspan="1" colspan="1">Sclerotized plates fused centrally to form a double-lobed plate over ventral part of ostium; west-central Texas to southern Mexico (Chiapas) [female of <italic><tp:taxon-name>Protorthodes mexicana</tp:taxon-name></italic> unknown; would probably key out here]</td><td rowspan="1" colspan="1"><italic><tp:taxon-name>Protorthodes texicana</tp:taxon-name></italic></td></tr><tr><td rowspan="1" colspan="1">–</td><td rowspan="1" colspan="1">Sclerotized plates on each side of ductus bursae with middle part of ductus membranous</td><td rowspan="1" colspan="1">26</td></tr><tr><td rowspan="1" colspan="1">26</td><td rowspan="1" colspan="1">Forewing light gray brown; central part of ductus bursae with smooth heavily-sclerotized plate; western Texas to southern Utah and California</td><td rowspan="1" colspan="1"><italic><tp:taxon-name>Protorthodes melanopis</tp:taxon-name></italic></td></tr><tr><td rowspan="1" colspan="1">–</td><td rowspan="1" colspan="1">Forewing brown to reddish brown; central part of ductus bursae with lightly-sclerotized transversely-striated plate</td><td rowspan="1" colspan="1">27</td></tr><tr><td rowspan="1" colspan="1">27</td><td rowspan="1" colspan="1">Forewing reddish brown or purplish brown; reniform spot with rounded edges, kidney shaped; eastern North America west to Texas, Utah, and British Columbia</td><td rowspan="1" colspan="1"><italic><tp:taxon-name>Protorthodes oviduca</tp:taxon-name></italic></td></tr><tr><td rowspan="1" colspan="1">–</td><td rowspan="1" colspan="1">Forewing gray brown with dusting of white scales and white-lined maculation giving wing a frosted appearance; reniform spot parallel sided, rectangular; Gulf Coast area of Texas</td><td rowspan="1" colspan="1"><italic><tp:taxon-name>Protorthodes orobia</tp:taxon-name></italic></td></tr><tr><td rowspan="1" colspan="1">28</td><td rowspan="1" colspan="1">Ductus bursae mainly membranous with a sclerotized ring at posterior end; Arizona</td><td rowspan="1" colspan="1"><italic><tp:taxon-name>Protorthodes antennata</tp:taxon-name></italic></td></tr><tr><td rowspan="1" colspan="1">–</td><td rowspan="1" colspan="1">Posterior ¾ of ductus bursae heavily sclerotized</td><td rowspan="1" colspan="1">29</td></tr><tr><td rowspan="1" colspan="1">29</td><td rowspan="1" colspan="1">Forewing with reniform and orbicular spots outlined in white; hindwing fuscous; Colorado, New Mexico, Arizona, western Texas</td><td rowspan="1" colspan="1"><italic><tp:taxon-name>Protorthodes ustulata</tp:taxon-name></italic></td></tr><tr><td rowspan="1" colspan="1">–</td><td rowspan="1" colspan="1">Forewing with reniform and orbicular spots outlined in black; hindwing white basally with increasing fuscous shading distally and on veins; mainly southwestern (Texas to California and northern Mexico), farther north in western US to southern Oregon</td><td rowspan="1" colspan="1"><italic><tp:taxon-name>Protorthodes alfkenii</tp:taxon-name></italic></td></tr><tr><td rowspan="1" colspan="1">30</td><td rowspan="1" colspan="1">Forewing with medial line forming broad dark area from reniform spot to postmedial line; male genitalia with digitus broad and foot-like apically; southeastern Arizona</td><td rowspan="1" colspan="1"><italic><tp:taxon-name>Nudorthodes molino</tp:taxon-name></italic></td></tr><tr><td rowspan="1" colspan="1">–</td><td rowspan="1" colspan="1">Forewing with medial line, if present, a thin line extending down from reniform spot; male genitalia with digitus narrow and tapered apically</td><td rowspan="1" colspan="1">31</td></tr><tr><td rowspan="1" colspan="1">31</td><td rowspan="1" colspan="1">Forewing with orbicular spot pale and contrasting, outlined in black; male genitalia with dorsal process of sacculus almost square, so posterior margin of process straight or slightly curved; Texas to California northward to Oregon and Nevada</td><td rowspan="1" colspan="1"><italic><tp:taxon-name>Nudorthodes texana</tp:taxon-name></italic></td></tr><tr><td rowspan="1" colspan="1">–</td><td rowspan="1" colspan="1">Forewing with transverse lines usually sharply defined in black against a dull-gray or gray-brown ground color; medial line present; male genitalia with posterior margin of dorsal process of sacculus with posteriorly-directed lobe toward top of process; southwestern California</td><td rowspan="1" colspan="1"><italic><tp:taxon-name>Nudorthodes variabilis</tp:taxon-name></italic></td></tr><!--PageBreak--></tbody></table></table-wrap></tp:treatment-sec><ref-list><ref id="B4"><mixed-citation xmlns:xlink="http://www.w3.org/1999/xlink" xlink:type="simple"><person-group><name name-style="western"><surname>Crumb</surname><given-names>SE</given-names></name></person-group> (<year>1956</year>) <article-title>The larvae of the Phalaenidae.</article-title><source>United States Department of Agriculture, Technical Bulletin</source><volume>1135</volume>: <fpage>1</fpage>–<lpage>356</lpage>.</mixed-citation></ref><ref id="B9"><mixed-citation xmlns:xlink="http://www.w3.org/1999/xlink" xlink:type="simple"><person-group><name name-style="western"><surname>Godfrey</surname><given-names>GL</given-names></name></person-group> (<year>1972</year>) <article-title>A review and reclassification of larvae of the subfamily Hadeninae (Lepidoptera, Noctuidae) of America north of Mexico.</article-title><source>United States Department of Agriculture, Technical Bulletin</source><volume>1450</volume>: <fpage>1</fpage>–<lpage>265</lpage>.</mixed-citation></ref></ref-list></tp:taxon-treatment>
