# Supplementary material for: A revision of the genus Protorthodes McDunnough with descriptions of a new genus and four new species (Lepidoptera, Noctuidae, Noctuinae, Eriopygini)
Source: Zookeys. 2014 Jun 27;(421):139–79. doi: 10.3897/zookeys.421.6664 (PMC4109474; doi:10.3897/zookeys.421.6664)
Supplement: XML Treatment for Protorthodes curtica [file zookeys.421.6664-treatment2.xml]

<!DOCTYPE tp:taxon-treatment
  PUBLIC "-//TaxonX//DTD Taxonomic Treatment Publishing DTD v0 20100105//EN" "tax-treatment-NSO.dtd">
<tp:taxon-treatment xmlns:tp="http://www.plazi.org/taxpub"><tp:treatment-meta><kwd-group><label>Taxon classification</label><kwd><named-content content-type="kingdom">Animalia</named-content></kwd><kwd><named-content content-type="order">Lepidoptera</named-content></kwd><kwd><named-content content-type="family">Noctuidae</named-content></kwd></kwd-group><mixed-citation publication-type="journal"><person-group><name><surname>Lafontaine</surname><given-names>J. Donald</given-names></name><name><surname>Walsh</surname><given-names>J. Bruce</given-names></name><name><surname>Ferris</surname><given-names>Clifford D.</given-names></name></person-group><article-title>A revision of the genus <italic>Protorthodes</italic> McDunnough with descriptions of a new genus and four new species (Lepidoptera, Noctuidae, Noctuinae, Eriopygini)</article-title><source>Zookeys</source><day>27</day><month>6</month><year>2014</year><volume>2014</volume><issue>421</issue><fpage>139</fpage><lpage>179</lpage><pub-id pub-id-type="doi">10.3897/zookeys.421.6664</pub-id></mixed-citation></tp:treatment-meta><tp:nomenclature><tp:taxon-name>
                            <tp:taxon-name-part taxon-name-part-type="genus">Protorthodes</tp:taxon-name-part>
                            <tp:taxon-name-part taxon-name-part-type="species">curtica</tp:taxon-name-part>
                        </tp:taxon-name><tp:taxon-authority>(Smith, 1890)</tp:taxon-authority><xref ref-type="fig" rid="F1">Figs 1–3</xref><xref ref-type="fig" rid="F4">, 55</xref><xref ref-type="fig" rid="F8">, 73</xref><xref ref-type="fig" rid="F1m">; Map 1</xref><tp:nomenclature-citation-list><tp:nomenclature-citation><tp:taxon-name>Taeniocampa curtica</tp:taxon-name><comment> Smith, 1890: 122.</comment></tp:nomenclature-citation><tp:nomenclature-citation><tp:taxon-name>Taeniocampa bostura</tp:taxon-name><comment> Smith, 1908b: 103.</comment></tp:nomenclature-citation></tp:nomenclature-citation-list></tp:nomenclature><tp:treatment-sec sec-type="Type material"><title>Type material.</title><p><italic><tp:taxon-name>Taeniocampa curtica</tp:taxon-name></italic>: lectotype ♂, examined, AMNH. Type locality: USA, California, Sierra Nevada, designated by <xref ref-type="bibr" rid="B38">Todd (1982)</xref>. <italic><tp:taxon-name>Taeniocampa bostura</tp:taxon-name></italic>: holotype ♂, examined, AMNH. Type locality: Canada, British Columbia, Kaslo.</p></tp:treatment-sec><tp:treatment-sec sec-type="Diagnosis"><title>Diagnosis.</title><p><italic><tp:taxon-name>Protorthodes curtica</tp:taxon-name></italic> is the dominant species of <italic><tp:taxon-name>Protorthodes</tp:taxon-name></italic> in the Pacific Northwest, especially in the intermontane region between the Cascades and the Rocky Mountains. Superficially, adults usually can be identified by the dark-reddish tint on the forewing ground color, the pale, even-curved subterminal line that follows the wing margin, the even band of dark shading along the inner edge of the subterminal line, and the reniform is faintly outlined by a pale line. Forewing length varies from 12 to 16 mm. The male antenna of <italic><tp:taxon-name>Protorthodes curtica</tp:taxon-name></italic> is narrowly bipectinate, similar to those of <italic><tp:taxon-name>Protorthodes incincta</tp:taxon-name></italic>, the species with which <italic><tp:taxon-name>Protorthodes curtica</tp:taxon-name></italic> is most likely to be confused. The antenna of <italic><tp:taxon-name>Protorthodes curtica</tp:taxon-name></italic> is not as wide with the maximum width of the antenna being 2.6–2.9 × as wide as the central shaft, whereas it is 3.7–3.9 × as wide in <italic><tp:taxon-name>Protorthodes incincta</tp:taxon-name></italic>. The range of <italic><tp:taxon-name>Protorthodes curtica</tp:taxon-name></italic> is mainly to the west of the range of <italic><tp:taxon-name>Protorthodes incincta</tp:taxon-name></italic>. Populations of <italic><tp:taxon-name>Protorthodes incincta</tp:taxon-name></italic> where its range overlaps that of <italic><tp:taxon-name>Protorthodes curtica</tp:taxon-name></italic> usually have gray-brown or buffy-brown forewings with an irregular pale subterminal line that is margined on the inner side with dark shading that usually forms a series of larger wedges in the area distal to the reniform spot. The reniform spot of <italic><tp:taxon-name>Protorthodes curtica</tp:taxon-name></italic> is outlined with a dark line with a pale line inside this, and the forewing apex is not as acutely pointed as in <italic><tp:taxon-name>Protorthodes curtica</tp:taxon-name></italic>. The male and female genitalia of <italic><tp:taxon-name>Protorthodes curtica</tp:taxon-name></italic> and <italic><tp:taxon-name>Protorthodes incincta</tp:taxon-name></italic> are similar, but the digitus of <italic><tp:taxon-name>Protorthodes curtica</tp:taxon-name></italic> tends to be pointed where it projects beyond the ventral margin of the valve, whereas in <italic><tp:taxon-name>Protorthodes incincta</tp:taxon-name></italic> the apex of the digitus is tapered to a point.</p><fig id="F1" position="float" orientation="portrait"><label>Figures 1–18.</label><caption><p><italic><tp:taxon-name>Protorthodes</tp:taxon-name></italic> adults <bold>1</bold> <italic><tp:taxon-name>Protorthodes curtica</tp:taxon-name></italic> ♂, USA, California, San Diego Co., Palomar Mountain Rd, 4800’ <bold>2</bold> <italic><tp:taxon-name>Protorthodes curtica</tp:taxon-name></italic> ♂, USA, Washington, Douglas Co., Pine Canyon 4 mi ENE Orono, 2200–2360’ <bold>3</bold> <italic><tp:taxon-name>Protorthodes curtica</tp:taxon-name></italic> ♀, Canada, British Columbia, Seton Lake <bold>4</bold> <italic><tp:taxon-name>Protorthodes eureka</tp:taxon-name></italic> ♂, USA, Colorado, Moffat Co., Dinosaur National Monument, Harper’s Corner Road Canyon Overlook, 7840’ <bold>5</bold> <italic><tp:taxon-name>Protorthodes eureka</tp:taxon-name></italic> ♂, USA, Wyoming, 28 mi NW Riverton 5700’ <bold>6</bold> <italic><tp:taxon-name>Protorthodes eureka</tp:taxon-name></italic> ♀, USA, Colorado, Moffat Co., Dinosaur National Monument, Harper’s Corner Road Canyon Overlook, 7840’ <bold>7</bold> <italic><tp:taxon-name>Protorthodes incincta</tp:taxon-name></italic> ♂, USA, Wyoming, Laramie 7500’, <named-content xmlns:xlink="http://www.w3.org/1999/xlink" content-type="dwc:verbatimCoordinates" xlink:type="simple">41°17'N, 105°31'W</named-content> <bold>8</bold> <italic><tp:taxon-name>Protorthodes incincta</tp:taxon-name></italic> ♂, Canada, Alberta, Lethbridge <bold>9</bold> <italic><tp:taxon-name>Protorthodes incincta</tp:taxon-name></italic> ♂, Canada, Alberta, Manyberries, Dominion Range Station <bold>10</bold> <italic><tp:taxon-name>Protorthodes incincta</tp:taxon-name></italic> ♂, USA, Colorado, Moffat Co., Dinosaur National Monument, Poole Creek Canyon 5200’ <bold>11</bold> <italic><tp:taxon-name>Protorthodes incincta</tp:taxon-name></italic> ♂, USA, Wyoming, 7498’ (2287 m), <named-content xmlns:xlink="http://www.w3.org/1999/xlink" content-type="dwc:verbatimCoordinates" xlink:type="simple">41°17.866'N, 105°31.519'W</named-content> <bold>12</bold> <italic><tp:taxon-name>Protorthodes incincta</tp:taxon-name></italic> ♂, USA, Colorado, Chaffee Co., Buena Vista 7800’ <bold>13</bold> <italic><tp:taxon-name>Protorthodes incincta</tp:taxon-name></italic> ♂, Canada, Alberta, Dinosaur Prov. Park 2100’, <named-content xmlns:xlink="http://www.w3.org/1999/xlink" content-type="dwc:verbatimCoordinates" xlink:type="simple">50°41'N, 111°30'W</named-content> <bold>14</bold> <italic><tp:taxon-name>Protorthodes incincta</tp:taxon-name></italic> ♂, USA, New Mexico, Grant Co., 4360’, <named-content xmlns:xlink="http://www.w3.org/1999/xlink" content-type="dwc:verbatimCoordinates" xlink:type="simple">32°50.86’N, 108°35.56 W</named-content> <bold>15</bold> <italic><tp:taxon-name>Protorthodes incincta</tp:taxon-name></italic> ♂, Canada, Ontario, Long Point, <named-content xmlns:xlink="http://www.w3.org/1999/xlink" content-type="dwc:verbatimCoordinates" xlink:type="simple">42°34.82’N, 80°24.61 W</named-content> <bold>16</bold> <italic><tp:taxon-name>Protorthodes incincta</tp:taxon-name></italic> ♀, USA, Nevada, 7 mi S Silver Springs, 4200’ 1<bold>7</bold> <italic><tp:taxon-name>Protorthodes argentoppida</tp:taxon-name></italic> ♂, USA, New Mexico, Sandoval Co., La Jara Canyon, Jemez Mts, 7400’ <bold>18</bold> <italic><tp:taxon-name>Protorthodes argentoppida</tp:taxon-name></italic> ♂, USA, New Mexico, Catron Co., 6200’, <named-content xmlns:xlink="http://www.w3.org/1999/xlink" content-type="dwc:verbatimCoordinates" xlink:type="simple">33°39.99'N, 108°52.34 W</named-content>.</p></caption><graphic xmlns:xlink="http://www.w3.org/1999/xlink" xlink:href="zookeys-421-139-g001.jpg" position="float" orientation="portrait" xlink:type="simple"/></fig></tp:treatment-sec><tp:treatment-sec sec-type="Distribution and biology"><title>Distribution and biology.</title><p><italic><tp:taxon-name>Protorthodes curtica</tp:taxon-name></italic> occurs from the interior of southern British Columbia southward in the West Coast states, mainly to the east of the Cascades and Coastal Ranges, to southern California. It occurs in the Rocky Mountains in Idaho and Montana and in the Ruby Mountains of Nevada. Adults occur from late June until mid-October, mainly in dry forested habitats. The larva was described by <xref ref-type="bibr" rid="B4">Crumb (1956)</xref> and <xref ref-type="bibr" rid="B9">Godfrey (1972)</xref>.</p><fig id="F1m" position="float" orientation="portrait"><label>Maps 1–6.</label><caption><p>Distribution of examined material for <italic><tp:taxon-name>Protorthodes</tp:taxon-name></italic> species. <bold>1</bold> <italic><tp:taxon-name>Protorthodes curtica</tp:taxon-name></italic> <bold>2</bold> <italic><tp:taxon-name>Protorthodes eureka</tp:taxon-name></italic> <bold>3</bold> <italic><tp:taxon-name>Protorthodes incincta</tp:taxon-name></italic> <bold>4</bold> <italic><tp:taxon-name>Protorthodes argentoppida</tp:taxon-name></italic> <bold>5</bold> <italic><tp:taxon-name>Protorthodes mulina</tp:taxon-name></italic> <bold>6</bold> <italic><tp:taxon-name>Protorthodes oviduca</tp:taxon-name></italic>.</p></caption><graphic xmlns:xlink="http://www.w3.org/1999/xlink" xlink:href="zookeys-421-139-g002.jpg" position="float" orientation="portrait" xlink:type="simple"/></fig></tp:treatment-sec><tp:treatment-sec><!--Section generated to contain objects referenced in tp:taxon-treatment.--><fig id="F4" position="float" orientation="portrait"><label>Figures 55–60.</label><caption><p><italic><tp:taxon-name>Protorthodes</tp:taxon-name></italic> male genitalia. <bold>55</bold> <italic><tp:taxon-name>Protorthodes curtica</tp:taxon-name></italic>; CNC slide 15555 <bold>56</bold> <italic><tp:taxon-name>Protorthodes eureka</tp:taxon-name></italic>; CNC slide 10889 <bold>57</bold> <italic><tp:taxon-name>Protorthodes incincta</tp:taxon-name></italic>; CNC slide 15327 <bold>58</bold> <italic><tp:taxon-name>Protorthodes argentoppida</tp:taxon-name></italic>; CNC slide 15237 <bold>59</bold> <italic><tp:taxon-name>Protorthodes mulina</tp:taxon-name></italic>; CNC slide 15576 <bold>60</bold> <italic><tp:taxon-name>Protorthodes oviduca</tp:taxon-name></italic>; CNC slide 15238.</p></caption><graphic xmlns:xlink="http://www.w3.org/1999/xlink" xlink:href="zookeys-421-139-g006.jpg" position="float" orientation="portrait" xlink:type="simple"/></fig><fig id="F8" position="float" orientation="portrait"><label>Figures 73–81.</label><caption><p><italic><tp:taxon-name>Protorthodes</tp:taxon-name></italic> female genitalia. <bold>73</bold> <italic><tp:taxon-name>Protorthodes curtica</tp:taxon-name></italic>; CNC slide 16552 <bold>74</bold> <italic><tp:taxon-name>Protorthodes eureka</tp:taxon-name></italic>; CNC slide 15255 <bold>75</bold> <italic><tp:taxon-name>Protorthodes incincta</tp:taxon-name></italic>; CNC slide 15562 <bold>76</bold> <italic><tp:taxon-name>Protorthodes argentoppida</tp:taxon-name></italic>; CNC slide 15253 <bold>77</bold> <italic><tp:taxon-name>Protorthodes mulina</tp:taxon-name></italic>; CNC slide 15577 <bold>78</bold> <italic><tp:taxon-name>Protorthodes oviduca</tp:taxon-name></italic>; CNC slide 15245 <bold>79</bold> <italic><tp:taxon-name>Protorthodes orobia</tp:taxon-name></italic>; CNC slide 11604 <bold>80</bold> <italic><tp:taxon-name>Protorthodes melanopis</tp:taxon-name></italic>; CNC slide 16004 <bold>81</bold> <italic><tp:taxon-name>Protorthodes texicana</tp:taxon-name></italic>; CNC slide 15254.</p></caption><graphic xmlns:xlink="http://www.w3.org/1999/xlink" xlink:href="zookeys-421-139-g011.jpg" position="float" orientation="portrait" xlink:type="simple"/></fig></tp:treatment-sec><ref-list><ref id="B38"><mixed-citation xmlns:xlink="http://www.w3.org/1999/xlink" xlink:type="simple"><person-group><name name-style="western"><surname>Todd</surname><given-names>EL</given-names></name></person-group> (<year>1982</year>) <source>The noctuid type material of John B. Smith (Lepidoptera).</source><publisher-name>United States Department of Agriculture</publisher-name>, <publisher-loc>Technical Bulletin 1645</publisher-loc>, <size units="page">228 pp</size>.</mixed-citation></ref><ref id="B4"><mixed-citation xmlns:xlink="http://www.w3.org/1999/xlink" xlink:type="simple"><person-group><name name-style="western"><surname>Crumb</surname><given-names>SE</given-names></name></person-group> (<year>1956</year>) <article-title>The larvae of the Phalaenidae.</article-title><source>United States Department of Agriculture, Technical Bulletin</source><volume>1135</volume>: <fpage>1</fpage>–<lpage>356</lpage>.</mixed-citation></ref><ref id="B9"><mixed-citation xmlns:xlink="http://www.w3.org/1999/xlink" xlink:type="simple"><person-group><name name-style="western"><surname>Godfrey</surname><given-names>GL</given-names></name></person-group> (<year>1972</year>) <article-title>A review and reclassification of larvae of the subfamily Hadeninae (Lepidoptera, Noctuidae) of America north of Mexico.</article-title><source>United States Department of Agriculture, Technical Bulletin</source><volume>1450</volume>: <fpage>1</fpage>–<lpage>265</lpage>.</mixed-citation></ref></ref-list></tp:taxon-treatment>
