# Supplementary material for: A revision of the genus Protorthodes McDunnough with descriptions of a new genus and four new species (Lepidoptera, Noctuidae, Noctuinae, Eriopygini)
Source: Zookeys. 2014 Jun 27;(421):139–79. doi: 10.3897/zookeys.421.6664 (PMC4109474; doi:10.3897/zookeys.421.6664)
Supplement: XML Treatment for Protorthodes eureka [file zookeys.421.6664-treatment3.xml]

<!DOCTYPE tp:taxon-treatment
  PUBLIC "-//TaxonX//DTD Taxonomic Treatment Publishing DTD v0 20100105//EN" "tax-treatment-NSO.dtd">
<tp:taxon-treatment xmlns:tp="http://www.plazi.org/taxpub"><tp:treatment-meta><kwd-group><label>Taxon classification</label><kwd><named-content content-type="kingdom">Animalia</named-content></kwd><kwd><named-content content-type="order">Lepidoptera</named-content></kwd><kwd><named-content content-type="family">Noctuidae</named-content></kwd></kwd-group><mixed-citation publication-type="journal"><person-group><name><surname>Lafontaine</surname><given-names>J. Donald</given-names></name><name><surname>Walsh</surname><given-names>J. Bruce</given-names></name><name><surname>Ferris</surname><given-names>Clifford D.</given-names></name></person-group><article-title>A revision of the genus <italic>Protorthodes</italic> McDunnough with descriptions of a new genus and four new species (Lepidoptera, Noctuidae, Noctuinae, Eriopygini)</article-title><source>Zookeys</source><day>27</day><month>6</month><year>2014</year><volume>2014</volume><issue>421</issue><fpage>139</fpage><lpage>179</lpage><pub-id pub-id-type="doi">10.3897/zookeys.421.6664</pub-id></mixed-citation></tp:treatment-meta><tp:nomenclature><tp:taxon-name>
                            <tp:taxon-name-part taxon-name-part-type="genus">Protorthodes</tp:taxon-name-part>
                            <tp:taxon-name-part taxon-name-part-type="species">eureka</tp:taxon-name-part>
                        </tp:taxon-name><tp:taxon-authority>(Barnes &amp; Benjamin, 1927)</tp:taxon-authority><xref ref-type="fig" rid="F1">Figs 4–6</xref><xref ref-type="fig" rid="F4">, 56</xref><xref ref-type="fig" rid="F8">, 74</xref><xref ref-type="fig" rid="F1m">; Map 2</xref><tp:nomenclature-citation-list><tp:nomenclature-citation><tp:taxon-name>Eriopyga eureka</tp:taxon-name><comment> Barnes &amp; Benjamin, 1927: 6.</comment></tp:nomenclature-citation><!--PageBreak--><!--PageBreak--><!--PageBreak--></tp:nomenclature-citation-list></tp:nomenclature><tp:treatment-sec sec-type="Type material"><title>Type material.</title><p><italic><tp:taxon-name>Eriopyga eureka</tp:taxon-name></italic>: holotype ♂, examined, USNM. Type locality: USA, Utah, Eureka.</p></tp:treatment-sec><tp:treatment-sec sec-type="Diagnosis"><title>Diagnosis.</title><p>Adults of <italic><tp:taxon-name>Protorthodes eureka</tp:taxon-name></italic> can be recognized by relatively small size (forewing length: 11–13 mm), narrow forewings, and longitudinally-streaked pattern resulting from the dark-colored veins and lighter-brown color between the veins. A series of black sagittate spots is on the inner side of the almost straight subterminal line. The male antenna and male and female genitalia of <italic><tp:taxon-name>Protorthodes eureka</tp:taxon-name></italic> are similar to those of <italic><tp:taxon-name>Protorthodes curtica</tp:taxon-name></italic>, but the right clasper of <italic><tp:taxon-name>Protorthodes eureka</tp:taxon-name></italic> extends beyond the dorsal margin of the valve by about 1/3 of the length of the clasper, whereas in <italic><tp:taxon-name>Protorthodes curtica</tp:taxon-name></italic> it exceeds the dorsal margin of the valve by less than 1/5 of its length.</p></tp:treatment-sec><tp:treatment-sec sec-type="Distribution and biology"><title>Distribution and biology.</title><p><italic><tp:taxon-name>Protorthodes eureka</tp:taxon-name></italic> occurs from southern Alberta southward in the western Great Plains to Colorado and in the Great Basin to east-central California and southwestern Colorado. Adults occur mainly in open xeric, especially sagebrush prairie and open pinyon-juniper woodlands. Adults occur from early August until late September. The larva was described by <xref ref-type="bibr" rid="B4">Crumb (1956)</xref> and <xref ref-type="bibr" rid="B9">Godfrey (1972)</xref>.</p></tp:treatment-sec><tp:treatment-sec><!--Section generated to contain objects referenced in tp:taxon-treatment.--><fig id="F1" position="float" orientation="portrait"><label>Figures 1–18.</label><caption><p><italic><tp:taxon-name>Protorthodes</tp:taxon-name></italic> adults <bold>1</bold> <italic><tp:taxon-name>Protorthodes curtica</tp:taxon-name></italic> ♂, USA, California, San Diego Co., Palomar Mountain Rd, 4800’ <bold>2</bold> <italic><tp:taxon-name>Protorthodes curtica</tp:taxon-name></italic> ♂, USA, Washington, Douglas Co., Pine Canyon 4 mi ENE Orono, 2200–2360’ <bold>3</bold> <italic><tp:taxon-name>Protorthodes curtica</tp:taxon-name></italic> ♀, Canada, British Columbia, Seton Lake <bold>4</bold> <italic><tp:taxon-name>Protorthodes eureka</tp:taxon-name></italic> ♂, USA, Colorado, Moffat Co., Dinosaur National Monument, Harper’s Corner Road Canyon Overlook, 7840’ <bold>5</bold> <italic><tp:taxon-name>Protorthodes eureka</tp:taxon-name></italic> ♂, USA, Wyoming, 28 mi NW Riverton 5700’ <bold>6</bold> <italic><tp:taxon-name>Protorthodes eureka</tp:taxon-name></italic> ♀, USA, Colorado, Moffat Co., Dinosaur National Monument, Harper’s Corner Road Canyon Overlook, 7840’ <bold>7</bold> <italic><tp:taxon-name>Protorthodes incincta</tp:taxon-name></italic> ♂, USA, Wyoming, Laramie 7500’, <named-content xmlns:xlink="http://www.w3.org/1999/xlink" content-type="dwc:verbatimCoordinates" xlink:type="simple">41°17'N, 105°31'W</named-content> <bold>8</bold> <italic><tp:taxon-name>Protorthodes incincta</tp:taxon-name></italic> ♂, Canada, Alberta, Lethbridge <bold>9</bold> <italic><tp:taxon-name>Protorthodes incincta</tp:taxon-name></italic> ♂, Canada, Alberta, Manyberries, Dominion Range Station <bold>10</bold> <italic><tp:taxon-name>Protorthodes incincta</tp:taxon-name></italic> ♂, USA, Colorado, Moffat Co., Dinosaur National Monument, Poole Creek Canyon 5200’ <bold>11</bold> <italic><tp:taxon-name>Protorthodes incincta</tp:taxon-name></italic> ♂, USA, Wyoming, 7498’ (2287 m), <named-content xmlns:xlink="http://www.w3.org/1999/xlink" content-type="dwc:verbatimCoordinates" xlink:type="simple">41°17.866'N, 105°31.519'W</named-content> <bold>12</bold> <italic><tp:taxon-name>Protorthodes incincta</tp:taxon-name></italic> ♂, USA, Colorado, Chaffee Co., Buena Vista 7800’ <bold>13</bold> <italic><tp:taxon-name>Protorthodes incincta</tp:taxon-name></italic> ♂, Canada, Alberta, Dinosaur Prov. Park 2100’, <named-content xmlns:xlink="http://www.w3.org/1999/xlink" content-type="dwc:verbatimCoordinates" xlink:type="simple">50°41'N, 111°30'W</named-content> <bold>14</bold> <italic><tp:taxon-name>Protorthodes incincta</tp:taxon-name></italic> ♂, USA, New Mexico, Grant Co., 4360’, <named-content xmlns:xlink="http://www.w3.org/1999/xlink" content-type="dwc:verbatimCoordinates" xlink:type="simple">32°50.86’N, 108°35.56 W</named-content> <bold>15</bold> <italic><tp:taxon-name>Protorthodes incincta</tp:taxon-name></italic> ♂, Canada, Ontario, Long Point, <named-content xmlns:xlink="http://www.w3.org/1999/xlink" content-type="dwc:verbatimCoordinates" xlink:type="simple">42°34.82’N, 80°24.61 W</named-content> <bold>16</bold> <italic><tp:taxon-name>Protorthodes incincta</tp:taxon-name></italic> ♀, USA, Nevada, 7 mi S Silver Springs, 4200’ 1<bold>7</bold> <italic><tp:taxon-name>Protorthodes argentoppida</tp:taxon-name></italic> ♂, USA, New Mexico, Sandoval Co., La Jara Canyon, Jemez Mts, 7400’ <bold>18</bold> <italic><tp:taxon-name>Protorthodes argentoppida</tp:taxon-name></italic> ♂, USA, New Mexico, Catron Co., 6200’, <named-content xmlns:xlink="http://www.w3.org/1999/xlink" content-type="dwc:verbatimCoordinates" xlink:type="simple">33°39.99'N, 108°52.34 W</named-content>.</p></caption><graphic xmlns:xlink="http://www.w3.org/1999/xlink" xlink:href="zookeys-421-139-g001.jpg" position="float" orientation="portrait" xlink:type="simple"/></fig><fig id="F4" position="float" orientation="portrait"><label>Figures 55–60.</label><caption><p><italic><tp:taxon-name>Protorthodes</tp:taxon-name></italic> male genitalia. <bold>55</bold> <italic><tp:taxon-name>Protorthodes curtica</tp:taxon-name></italic>; CNC slide 15555 <bold>56</bold> <italic><tp:taxon-name>Protorthodes eureka</tp:taxon-name></italic>; CNC slide 10889 <bold>57</bold> <italic><tp:taxon-name>Protorthodes incincta</tp:taxon-name></italic>; CNC slide 15327 <bold>58</bold> <italic><tp:taxon-name>Protorthodes argentoppida</tp:taxon-name></italic>; CNC slide 15237 <bold>59</bold> <italic><tp:taxon-name>Protorthodes mulina</tp:taxon-name></italic>; CNC slide 15576 <bold>60</bold> <italic><tp:taxon-name>Protorthodes oviduca</tp:taxon-name></italic>; CNC slide 15238.</p></caption><graphic xmlns:xlink="http://www.w3.org/1999/xlink" xlink:href="zookeys-421-139-g006.jpg" position="float" orientation="portrait" xlink:type="simple"/></fig><fig id="F8" position="float" orientation="portrait"><label>Figures 73–81.</label><caption><p><italic><tp:taxon-name>Protorthodes</tp:taxon-name></italic> female genitalia. <bold>73</bold> <italic><tp:taxon-name>Protorthodes curtica</tp:taxon-name></italic>; CNC slide 16552 <bold>74</bold> <italic><tp:taxon-name>Protorthodes eureka</tp:taxon-name></italic>; CNC slide 15255 <bold>75</bold> <italic><tp:taxon-name>Protorthodes incincta</tp:taxon-name></italic>; CNC slide 15562 <bold>76</bold> <italic><tp:taxon-name>Protorthodes argentoppida</tp:taxon-name></italic>; CNC slide 15253 <bold>77</bold> <italic><tp:taxon-name>Protorthodes mulina</tp:taxon-name></italic>; CNC slide 15577 <bold>78</bold> <italic><tp:taxon-name>Protorthodes oviduca</tp:taxon-name></italic>; CNC slide 15245 <bold>79</bold> <italic><tp:taxon-name>Protorthodes orobia</tp:taxon-name></italic>; CNC slide 11604 <bold>80</bold> <italic><tp:taxon-name>Protorthodes melanopis</tp:taxon-name></italic>; CNC slide 16004 <bold>81</bold> <italic><tp:taxon-name>Protorthodes texicana</tp:taxon-name></italic>; CNC slide 15254.</p></caption><graphic xmlns:xlink="http://www.w3.org/1999/xlink" xlink:href="zookeys-421-139-g011.jpg" position="float" orientation="portrait" xlink:type="simple"/></fig><fig id="F1m" position="float" orientation="portrait"><label>Maps 1–6.</label><caption><p>Distribution of examined material for <italic><tp:taxon-name>Protorthodes</tp:taxon-name></italic> species. <bold>1</bold> <italic><tp:taxon-name>Protorthodes curtica</tp:taxon-name></italic> <bold>2</bold> <italic><tp:taxon-name>Protorthodes eureka</tp:taxon-name></italic> <bold>3</bold> <italic><tp:taxon-name>Protorthodes incincta</tp:taxon-name></italic> <bold>4</bold> <italic><tp:taxon-name>Protorthodes argentoppida</tp:taxon-name></italic> <bold>5</bold> <italic><tp:taxon-name>Protorthodes mulina</tp:taxon-name></italic> <bold>6</bold> <italic><tp:taxon-name>Protorthodes oviduca</tp:taxon-name></italic>.</p></caption><graphic xmlns:xlink="http://www.w3.org/1999/xlink" xlink:href="zookeys-421-139-g002.jpg" position="float" orientation="portrait" xlink:type="simple"/></fig></tp:treatment-sec><ref-list><ref id="B4"><mixed-citation xmlns:xlink="http://www.w3.org/1999/xlink" xlink:type="simple"><person-group><name name-style="western"><surname>Crumb</surname><given-names>SE</given-names></name></person-group> (<year>1956</year>) <article-title>The larvae of the Phalaenidae.</article-title><source>United States Department of Agriculture, Technical Bulletin</source><volume>1135</volume>: <fpage>1</fpage>–<lpage>356</lpage>.</mixed-citation></ref><ref id="B9"><mixed-citation xmlns:xlink="http://www.w3.org/1999/xlink" xlink:type="simple"><person-group><name name-style="western"><surname>Godfrey</surname><given-names>GL</given-names></name></person-group> (<year>1972</year>) <article-title>A review and reclassification of larvae of the subfamily Hadeninae (Lepidoptera, Noctuidae) of America north of Mexico.</article-title><source>United States Department of Agriculture, Technical Bulletin</source><volume>1450</volume>: <fpage>1</fpage>–<lpage>265</lpage>.</mixed-citation></ref></ref-list></tp:taxon-treatment>
