# Supplementary material for: A revision of the genus Protorthodes McDunnough with descriptions of a new genus and four new species (Lepidoptera, Noctuidae, Noctuinae, Eriopygini)
Source: Zookeys. 2014 Jun 27;(421):139–79. doi: 10.3897/zookeys.421.6664 (PMC4109474; doi:10.3897/zookeys.421.6664)
Supplement: XML Treatment for Protorthodes incincta [file zookeys.421.6664-treatment4.xml]

<!DOCTYPE tp:taxon-treatment
  PUBLIC "-//TaxonX//DTD Taxonomic Treatment Publishing DTD v0 20100105//EN" "tax-treatment-NSO.dtd">
<tp:taxon-treatment xmlns:tp="http://www.plazi.org/taxpub"><tp:treatment-meta><kwd-group><label>Taxon classification</label><kwd><named-content content-type="kingdom">Animalia</named-content></kwd><kwd><named-content content-type="order">Lepidoptera</named-content></kwd><kwd><named-content content-type="family">Noctuidae</named-content></kwd></kwd-group><mixed-citation publication-type="journal"><person-group><name><surname>Lafontaine</surname><given-names>J. Donald</given-names></name><name><surname>Walsh</surname><given-names>J. Bruce</given-names></name><name><surname>Ferris</surname><given-names>Clifford D.</given-names></name></person-group><article-title>A revision of the genus <italic>Protorthodes</italic> McDunnough with descriptions of a new genus and four new species (Lepidoptera, Noctuidae, Noctuinae, Eriopygini)</article-title><source>Zookeys</source><day>27</day><month>6</month><year>2014</year><volume>2014</volume><issue>421</issue><fpage>139</fpage><lpage>179</lpage><pub-id pub-id-type="doi">10.3897/zookeys.421.6664</pub-id></mixed-citation></tp:treatment-meta><tp:nomenclature><tp:taxon-name>
                            <tp:taxon-name-part taxon-name-part-type="genus">Protorthodes</tp:taxon-name-part>
                            <tp:taxon-name-part taxon-name-part-type="species">incincta</tp:taxon-name-part>
                        </tp:taxon-name><tp:taxon-authority>(Morrison, 1874)</tp:taxon-authority><xref ref-type="fig" rid="F1">Figs 7–16</xref><xref ref-type="fig" rid="F4">, 57</xref><xref ref-type="fig" rid="F8">, 75</xref><xref ref-type="fig" rid="F1m">; Map 3</xref><tp:nomenclature-citation-list><tp:nomenclature-citation><tp:taxon-name>Mamestra incincta</tp:taxon-name><comment> Morrison, 1874: 156.</comment></tp:nomenclature-citation><tp:nomenclature-citation><tp:taxon-name>Taeniocampa utahensis</tp:taxon-name><comment> Smith, [1888]: 473.</comment></tp:nomenclature-citation><tp:nomenclature-citation><tp:taxon-name>Orthodes akalus</tp:taxon-name><comment> Strecker, 1899: 6.</comment></tp:nomenclature-citation><tp:nomenclature-citation><tp:taxon-name>Agrotis saturnus</tp:taxon-name><comment> Strecker, 1900: 31.</comment></tp:nomenclature-citation><tp:nomenclature-citation><tp:taxon-name>Graphiphora communis</tp:taxon-name><comment> race <italic>smithii</italic> Dyar, 1904: 868.</comment></tp:nomenclature-citation><tp:nomenclature-citation><tp:taxon-name>Taeniocampa indra</tp:taxon-name><comment> Smith, 1906: 233.</comment></tp:nomenclature-citation><tp:nomenclature-citation><tp:taxon-name>Eriopyga melanopis</tp:taxon-name><comment> var. <italic>coloradensis</italic> Strand, [1917]: 29, syn. rev.</comment></tp:nomenclature-citation><tp:nomenclature-citation><tp:taxon-name>Eriopyga daviesi</tp:taxon-name><comment> Barnes &amp; Benjamin, 1927: 5.</comment></tp:nomenclature-citation></tp:nomenclature-citation-list></tp:nomenclature><tp:treatment-sec sec-type="Type material"><title>Type material.</title><!--PageBreak--><p><italic><tp:taxon-name>Mamestra incincta</tp:taxon-name></italic>: 3 syntypes. No type material of this species was reported from MSU by <xref ref-type="bibr" rid="B39">Wilterding (1997)</xref>, so the male syntype in USNM, examined, may be the only extant syntype. Type locality: Illinois. <italic><tp:taxon-name>Taeniocampa utahensis</tp:taxon-name></italic>: lectotype ♂, USNM, designated by <xref ref-type="bibr" rid="B38">Todd (1982)</xref>, examined. Type locality: USA. Utah. <italic><tp:taxon-name>Orthodes akalus</tp:taxon-name></italic>: holotype ♀, FMNH, photograph examined. Type locality: USA, Colorado. <italic><tp:taxon-name>Agrotis saturnus</tp:taxon-name></italic>: holotype ♂ FMNH, photograph examined. Type locality: USA, southern Wisconsin. <italic><tp:taxon-name>Graphiphora communis</tp:taxon-name></italic> race <italic>smithii</italic>: holotype ♀, USNM, examined. Type locality: USA, Illinois. Note – the type locality for this taxon was given as “Canada, British Columbia, Kootnai District” by <xref ref-type="bibr" rid="B24">Poole (1989)</xref>. However, the taxon was proposed for a singleton female from Illinois that Smith confused with the species Dyar described from British Columbia, therefore Dyar proposed the racial name <italic>smithii</italic> for this unique specimen. <italic><tp:taxon-name>Taeniocampa indra</tp:taxon-name></italic>: lectotype ♂, AMNH, designated by <xref ref-type="bibr" rid="B38">Todd (1982)</xref>, examined. Type locality: USA, Arizona, Yavapai County, Minnehaha. <italic><tp:taxon-name>Eriopyga daviesi</tp:taxon-name></italic>: holotype ♂, USNM, examined. Type locality: USA, New Mexico, Fort Wingate. <italic><tp:taxon-name>Orthodes melanopis</tp:taxon-name></italic> var. <italic>coloradensis</italic>: holotype ♂, BMNH, examined. Type locality: SW Colorado. <xref ref-type="bibr" rid="B15">Hampson (1905</xref>: 299) listed this specimen as “<italic><tp:taxon-name>Eriopyga melanopis</tp:taxon-name></italic> ab. 1.” <xref ref-type="bibr" rid="B35">Strand ([1917]</xref>: 29) proposed the name <italic><tp:taxon-name>Eriopyga melanopis</tp:taxon-name></italic> var. <italic>coloradensis</italic> for it. <xref ref-type="bibr" rid="B24">Poole (1989)</xref>, assuming the name wasproposed as an aberration, as Strand usually did, credited <xref ref-type="bibr" rid="B21">McDunnough (1938</xref>: 74) as validating the name by using it as a subspecies of <italic><tp:taxon-name>Orthodes melanopis</tp:taxon-name></italic>. However, the specimen is herein reidentified as <italic><tp:taxon-name>Protorthodes incincta</tp:taxon-name></italic>, not <italic><tp:taxon-name>Protorthodes melanopis</tp:taxon-name></italic>, so the name is hereby transferred to the synonymy of <italic><tp:taxon-name>Protorthodes incincta</tp:taxon-name></italic>.</p></tp:treatment-sec><tp:treatment-sec sec-type="Diagnosis"><title>Diagnosis.</title><p><italic><tp:taxon-name>Protorthodes incincta</tp:taxon-name></italic> is so variable in appearance that it is almost easier to identify it be eliminating the other species. The ground color varies from pale whitish gray, through various shades of brown, orange, and gray to blackish gray. Forewing length varies from 11–14 mm. The moths are most likely to be confused with those of <italic><tp:taxon-name>Protorthodes curtica</tp:taxon-name></italic> that mainly occurs father to the west. <italic><tp:taxon-name>Protorthodes incincta</tp:taxon-name></italic> can be distinguished by the more irregular pale subterminal line, concentration of dark sagittate marks proximal to the subterminal line to the area distal to the reniform spot, and other characters of maculation, antenna, and male genitalia listed under <italic><tp:taxon-name>Protorthodes curtica</tp:taxon-name></italic>. The palest forms (e.g., <xref ref-type="fig" rid="F1">Fig. 16</xref>) occur in xeric areas of Nevada, Arizona and New Mexico and previously were known as <italic><tp:taxon-name>Protorthodes indra</tp:taxon-name></italic>, and the most contrastingly marked forms (e.g., <xref ref-type="fig" rid="F1">Figs 11</xref>, <xref ref-type="fig" rid="F1">12</xref>) are localized in southern Wyoming, Colorado, and northern New Mexico and previously were known as <italic><tp:taxon-name>Protorthodes daviesi</tp:taxon-name></italic>. However, both forms blend into more typical forms in these areas and do not differ in structural characters or barcodes from other populations.</p></tp:treatment-sec><tp:treatment-sec sec-type="Distribution and biology"><title>Distribution and biology.</title><p><italic><tp:taxon-name>Protorthodes incincta</tp:taxon-name></italic> is mainly a species of the western Great Plains and dry open forests of the Rocky Mountain region, with range extensions into the Great Basin, the American Southwest, and eastward in relict prairie areas into the Great Lakes region. Adults occur from early June until early October. The larva was described by <xref ref-type="bibr" rid="B4">Crumb (1956)</xref> and <xref ref-type="bibr" rid="B9">Godfrey (1972)</xref>.</p></tp:treatment-sec><tp:treatment-sec><!--Section generated to contain objects referenced in tp:taxon-treatment.--><fig id="F1" position="float" orientation="portrait"><label>Figures 1–18.</label><caption><p><italic><tp:taxon-name>Protorthodes</tp:taxon-name></italic> adults <bold>1</bold> <italic><tp:taxon-name>Protorthodes curtica</tp:taxon-name></italic> ♂, USA, California, San Diego Co., Palomar Mountain Rd, 4800’ <bold>2</bold> <italic><tp:taxon-name>Protorthodes curtica</tp:taxon-name></italic> ♂, USA, Washington, Douglas Co., Pine Canyon 4 mi ENE Orono, 2200–2360’ <bold>3</bold> <italic><tp:taxon-name>Protorthodes curtica</tp:taxon-name></italic> ♀, Canada, British Columbia, Seton Lake <bold>4</bold> <italic><tp:taxon-name>Protorthodes eureka</tp:taxon-name></italic> ♂, USA, Colorado, Moffat Co., Dinosaur National Monument, Harper’s Corner Road Canyon Overlook, 7840’ <bold>5</bold> <italic><tp:taxon-name>Protorthodes eureka</tp:taxon-name></italic> ♂, USA, Wyoming, 28 mi NW Riverton 5700’ <bold>6</bold> <italic><tp:taxon-name>Protorthodes eureka</tp:taxon-name></italic> ♀, USA, Colorado, Moffat Co., Dinosaur National Monument, Harper’s Corner Road Canyon Overlook, 7840’ <bold>7</bold> <italic><tp:taxon-name>Protorthodes incincta</tp:taxon-name></italic> ♂, USA, Wyoming, Laramie 7500’, <named-content xmlns:xlink="http://www.w3.org/1999/xlink" content-type="dwc:verbatimCoordinates" xlink:type="simple">41°17'N, 105°31'W</named-content> <bold>8</bold> <italic><tp:taxon-name>Protorthodes incincta</tp:taxon-name></italic> ♂, Canada, Alberta, Lethbridge <bold>9</bold> <italic><tp:taxon-name>Protorthodes incincta</tp:taxon-name></italic> ♂, Canada, Alberta, Manyberries, Dominion Range Station <bold>10</bold> <italic><tp:taxon-name>Protorthodes incincta</tp:taxon-name></italic> ♂, USA, Colorado, Moffat Co., Dinosaur National Monument, Poole Creek Canyon 5200’ <bold>11</bold> <italic><tp:taxon-name>Protorthodes incincta</tp:taxon-name></italic> ♂, USA, Wyoming, 7498’ (2287 m), <named-content xmlns:xlink="http://www.w3.org/1999/xlink" content-type="dwc:verbatimCoordinates" xlink:type="simple">41°17.866'N, 105°31.519'W</named-content> <bold>12</bold> <italic><tp:taxon-name>Protorthodes incincta</tp:taxon-name></italic> ♂, USA, Colorado, Chaffee Co., Buena Vista 7800’ <bold>13</bold> <italic><tp:taxon-name>Protorthodes incincta</tp:taxon-name></italic> ♂, Canada, Alberta, Dinosaur Prov. Park 2100’, <named-content xmlns:xlink="http://www.w3.org/1999/xlink" content-type="dwc:verbatimCoordinates" xlink:type="simple">50°41'N, 111°30'W</named-content> <bold>14</bold> <italic><tp:taxon-name>Protorthodes incincta</tp:taxon-name></italic> ♂, USA, New Mexico, Grant Co., 4360’, <named-content xmlns:xlink="http://www.w3.org/1999/xlink" content-type="dwc:verbatimCoordinates" xlink:type="simple">32°50.86’N, 108°35.56 W</named-content> <bold>15</bold> <italic><tp:taxon-name>Protorthodes incincta</tp:taxon-name></italic> ♂, Canada, Ontario, Long Point, <named-content xmlns:xlink="http://www.w3.org/1999/xlink" content-type="dwc:verbatimCoordinates" xlink:type="simple">42°34.82’N, 80°24.61 W</named-content> <bold>16</bold> <italic><tp:taxon-name>Protorthodes incincta</tp:taxon-name></italic> ♀, USA, Nevada, 7 mi S Silver Springs, 4200’ 1<bold>7</bold> <italic><tp:taxon-name>Protorthodes argentoppida</tp:taxon-name></italic> ♂, USA, New Mexico, Sandoval Co., La Jara Canyon, Jemez Mts, 7400’ <bold>18</bold> <italic><tp:taxon-name>Protorthodes argentoppida</tp:taxon-name></italic> ♂, USA, New Mexico, Catron Co., 6200’, <named-content xmlns:xlink="http://www.w3.org/1999/xlink" content-type="dwc:verbatimCoordinates" xlink:type="simple">33°39.99'N, 108°52.34 W</named-content>.</p></caption><graphic xmlns:xlink="http://www.w3.org/1999/xlink" xlink:href="zookeys-421-139-g001.jpg" position="float" orientation="portrait" xlink:type="simple"/></fig><fig id="F4" position="float" orientation="portrait"><label>Figures 55–60.</label><caption><p><italic><tp:taxon-name>Protorthodes</tp:taxon-name></italic> male genitalia. <bold>55</bold> <italic><tp:taxon-name>Protorthodes curtica</tp:taxon-name></italic>; CNC slide 15555 <bold>56</bold> <italic><tp:taxon-name>Protorthodes eureka</tp:taxon-name></italic>; CNC slide 10889 <bold>57</bold> <italic><tp:taxon-name>Protorthodes incincta</tp:taxon-name></italic>; CNC slide 15327 <bold>58</bold> <italic><tp:taxon-name>Protorthodes argentoppida</tp:taxon-name></italic>; CNC slide 15237 <bold>59</bold> <italic><tp:taxon-name>Protorthodes mulina</tp:taxon-name></italic>; CNC slide 15576 <bold>60</bold> <italic><tp:taxon-name>Protorthodes oviduca</tp:taxon-name></italic>; CNC slide 15238.</p></caption><graphic xmlns:xlink="http://www.w3.org/1999/xlink" xlink:href="zookeys-421-139-g006.jpg" position="float" orientation="portrait" xlink:type="simple"/></fig><fig id="F8" position="float" orientation="portrait"><label>Figures 73–81.</label><caption><p><italic><tp:taxon-name>Protorthodes</tp:taxon-name></italic> female genitalia. <bold>73</bold> <italic><tp:taxon-name>Protorthodes curtica</tp:taxon-name></italic>; CNC slide 16552 <bold>74</bold> <italic><tp:taxon-name>Protorthodes eureka</tp:taxon-name></italic>; CNC slide 15255 <bold>75</bold> <italic><tp:taxon-name>Protorthodes incincta</tp:taxon-name></italic>; CNC slide 15562 <bold>76</bold> <italic><tp:taxon-name>Protorthodes argentoppida</tp:taxon-name></italic>; CNC slide 15253 <bold>77</bold> <italic><tp:taxon-name>Protorthodes mulina</tp:taxon-name></italic>; CNC slide 15577 <bold>78</bold> <italic><tp:taxon-name>Protorthodes oviduca</tp:taxon-name></italic>; CNC slide 15245 <bold>79</bold> <italic><tp:taxon-name>Protorthodes orobia</tp:taxon-name></italic>; CNC slide 11604 <bold>80</bold> <italic><tp:taxon-name>Protorthodes melanopis</tp:taxon-name></italic>; CNC slide 16004 <bold>81</bold> <italic><tp:taxon-name>Protorthodes texicana</tp:taxon-name></italic>; CNC slide 15254.</p></caption><graphic xmlns:xlink="http://www.w3.org/1999/xlink" xlink:href="zookeys-421-139-g011.jpg" position="float" orientation="portrait" xlink:type="simple"/></fig><fig id="F1m" position="float" orientation="portrait"><label>Maps 1–6.</label><caption><p>Distribution of examined material for <italic><tp:taxon-name>Protorthodes</tp:taxon-name></italic> species. <bold>1</bold> <italic><tp:taxon-name>Protorthodes curtica</tp:taxon-name></italic> <bold>2</bold> <italic><tp:taxon-name>Protorthodes eureka</tp:taxon-name></italic> <bold>3</bold> <italic><tp:taxon-name>Protorthodes incincta</tp:taxon-name></italic> <bold>4</bold> <italic><tp:taxon-name>Protorthodes argentoppida</tp:taxon-name></italic> <bold>5</bold> <italic><tp:taxon-name>Protorthodes mulina</tp:taxon-name></italic> <bold>6</bold> <italic><tp:taxon-name>Protorthodes oviduca</tp:taxon-name></italic>.</p></caption><graphic xmlns:xlink="http://www.w3.org/1999/xlink" xlink:href="zookeys-421-139-g002.jpg" position="float" orientation="portrait" xlink:type="simple"/></fig></tp:treatment-sec><ref-list><ref id="B39"><mixed-citation xmlns:xlink="http://www.w3.org/1999/xlink" xlink:type="simple"><person-group><name name-style="western"><surname>Wilterding</surname><given-names>JH</given-names></name></person-group> (<year>1997</year>) <article-title>Type specimens of Lepidoptera in the Tepper Collection at Michigan State University.</article-title><source>Journal of the New York Entomological Society</source><volume>105</volume>: <fpage>65</fpage>–<lpage>104</lpage>.</mixed-citation></ref><ref id="B38"><mixed-citation xmlns:xlink="http://www.w3.org/1999/xlink" xlink:type="simple"><person-group><name name-style="western"><surname>Todd</surname><given-names>EL</given-names></name></person-group> (<year>1982</year>) <source>The noctuid type material of John B. Smith (Lepidoptera).</source><publisher-name>United States Department of Agriculture</publisher-name>, <publisher-loc>Technical Bulletin 1645</publisher-loc>, <size units="page">228 pp</size>.</mixed-citation></ref><ref id="B24"><mixed-citation xmlns:xlink="http://www.w3.org/1999/xlink" xlink:type="simple"><person-group><name name-style="western"><surname>Poole</surname><given-names>RW</given-names></name></person-group> (<year>1989</year>) <source>Lepidopterorum Catalogus</source> (<series>New Series</series>). <issue>Fascicle 118 Noctuidae, Parts 1–3</issue>. <publisher-name>EJ Brill</publisher-name>, <publisher-loc>New York</publisher-loc>, <size units="page">1314 pp</size>.</mixed-citation></ref><ref id="B15"><mixed-citation xmlns:xlink="http://www.w3.org/1999/xlink" xlink:type="simple"><person-group><name name-style="western"><surname>Hampson</surname><given-names>GF</given-names></name></person-group> (<year>1905</year>) <chapter-title>Hadeninae</chapter-title>. <source>Catalogue of the Phalaenae Lepidoptera in the British Museum</source><volume>Volume 5</volume>. <publisher-name>Taylor and Francis</publisher-name>, <publisher-loc>London</publisher-loc>, <size units="page">634 pp</size>.</mixed-citation></ref><ref id="B35"><mixed-citation xmlns:xlink="http://www.w3.org/1999/xlink" xlink:type="simple"><person-group><name name-style="western"><surname>Strand</surname><given-names>E</given-names></name></person-group> ([<year>1917</year>]) <article-title>Neue aberrationen der Noctuiden - subfamilien Hadeninae, Erastriinae, Catocalinae, Mominae und Phytometrinae.</article-title><source>Archiv für Naturgeschichte</source><volume>82A2</volume>: <fpage>28</fpage>–<lpage>50</lpage>.</mixed-citation></ref><ref id="B21"><mixed-citation xmlns:xlink="http://www.w3.org/1999/xlink" xlink:type="simple"><person-group><name name-style="western"><surname>McDunnough</surname><given-names>JH</given-names></name></person-group> (<year>1938</year>) <article-title>Check list of the Lepidoptera of Canada and the United States of America. Part 1. Macrolepidoptera.</article-title><source>Memoirs of the Southern California Academy of Sciences</source>, <size units="page">275 pp</size>.</mixed-citation></ref><ref id="B4"><mixed-citation xmlns:xlink="http://www.w3.org/1999/xlink" xlink:type="simple"><person-group><name name-style="western"><surname>Crumb</surname><given-names>SE</given-names></name></person-group> (<year>1956</year>) <article-title>The larvae of the Phalaenidae.</article-title><source>United States Department of Agriculture, Technical Bulletin</source><volume>1135</volume>: <fpage>1</fpage>–<lpage>356</lpage>.</mixed-citation></ref><ref id="B9"><mixed-citation xmlns:xlink="http://www.w3.org/1999/xlink" xlink:type="simple"><person-group><name name-style="western"><surname>Godfrey</surname><given-names>GL</given-names></name></person-group> (<year>1972</year>) <article-title>A review and reclassification of larvae of the subfamily Hadeninae (Lepidoptera, Noctuidae) of America north of Mexico.</article-title><source>United States Department of Agriculture, Technical Bulletin</source><volume>1450</volume>: <fpage>1</fpage>–<lpage>265</lpage>.</mixed-citation></ref></ref-list></tp:taxon-treatment>
