# Supplementary material for: A revision of the genus Protorthodes McDunnough with descriptions of a new genus and four new species (Lepidoptera, Noctuidae, Noctuinae, Eriopygini)
Source: Zookeys. 2014 Jun 27;(421):139–79. doi: 10.3897/zookeys.421.6664 (PMC4109474; doi:10.3897/zookeys.421.6664)
Supplement: XML Treatment for Protorthodes argentoppida [file zookeys.421.6664-treatment5.xml]

<!DOCTYPE tp:taxon-treatment
  PUBLIC "-//TaxonX//DTD Taxonomic Treatment Publishing DTD v0 20100105//EN" "tax-treatment-NSO.dtd">
<tp:taxon-treatment xmlns:tp="http://www.plazi.org/taxpub"><tp:treatment-meta><kwd-group><label>Taxon classification</label><kwd><named-content content-type="kingdom">Animalia</named-content></kwd><kwd><named-content content-type="order">Lepidoptera</named-content></kwd><kwd><named-content content-type="family">Noctuidae</named-content></kwd></kwd-group><mixed-citation publication-type="journal"><person-group><name><surname>Lafontaine</surname><given-names>J. Donald</given-names></name><name><surname>Walsh</surname><given-names>J. Bruce</given-names></name><name><surname>Ferris</surname><given-names>Clifford D.</given-names></name></person-group><article-title>A revision of the genus <italic>Protorthodes</italic> McDunnough with descriptions of a new genus and four new species (Lepidoptera, Noctuidae, Noctuinae, Eriopygini)</article-title><source>Zookeys</source><day>27</day><month>6</month><year>2014</year><volume>2014</volume><issue>421</issue><fpage>139</fpage><lpage>179</lpage><pub-id pub-id-type="doi">10.3897/zookeys.421.6664</pub-id></mixed-citation></tp:treatment-meta><tp:nomenclature><tp:taxon-name>
                            <tp:taxon-name-part taxon-name-part-type="genus">Protorthodes</tp:taxon-name-part>
                            <tp:taxon-name-part taxon-name-part-type="species">argentoppida</tp:taxon-name-part>
                        </tp:taxon-name><tp:taxon-authority>McDunnough, 1943</tp:taxon-authority><xref ref-type="fig" rid="F1">Figs 17</xref><xref ref-type="fig" rid="F1">, 18</xref><xref ref-type="fig" rid="F4">, 58</xref><xref ref-type="fig" rid="F8">, 76</xref><xref ref-type="fig" rid="F1m">; Map 4</xref><tp:nomenclature-citation-list><tp:nomenclature-citation><tp:taxon-name>Protorthodes argentoppida</tp:taxon-name><comment> McDunnough, 1943: 52.</comment></tp:nomenclature-citation></tp:nomenclature-citation-list></tp:nomenclature><tp:treatment-sec sec-type="Type material"><title>Type material.</title><p><italic><tp:taxon-name>Protorthodes argentoppida</tp:taxon-name></italic>: holotype ♂ CNC, examined. Type locality: USA, New Mexico, Silver City.</p></tp:treatment-sec><tp:treatment-sec sec-type="Diagnosis"><title>Diagnosis.</title><p>The name of this species is derived from the silvery-gray ground color of the forewing. This, in combination with the prominent black basal dash on the forewing and the white somewhat translucent hindwing, make this the easiest species of <!--PageBreak--><italic><tp:taxon-name>Protorthodes</tp:taxon-name></italic> to identify. In some males there is a narrow black terminal line and broken postmedial line on the hindwing and in the female the hindwing has a pale smoky tint to the white color. Forewing length varies from 13 to 16 mm. The male antenna is biserrate, unlike other species in this group, with the maximum with of the antenna being 1.9–2.1 × as wide as the central shaft. The male and female genitalia are similar to those of the other three species in the <italic><tp:taxon-name>Protorthodes incincta</tp:taxon-name></italic> group (<italic><tp:taxon-name>Protorthodes curtica</tp:taxon-name></italic>, <italic><tp:taxon-name>Protorthodes eureka</tp:taxon-name></italic>, <italic><tp:taxon-name>Protorthodes incincta</tp:taxon-name></italic>), surprising, because of the divergent external appearance of the moth. However, the cucullus is smaller, the two digiti apically truncated and more symmetrical, the subbasal diverticula in the vesica are smaller, and the basal cornutus larger than in the other three species in the group.</p></tp:treatment-sec><tp:treatment-sec sec-type="Distribution and biology"><title>Distribution and biology.</title><p><italic><tp:taxon-name>Protorthodes argentoppida</tp:taxon-name></italic> has a very limited range, occurring in xeric forested areas of various mountain ranges in New Mexico and in the White Mountains in east-central Arizona. Adults occur from mid-May until early July. The immature stages are unknown.</p></tp:treatment-sec><tp:treatment-sec><!--Section generated to contain objects referenced in tp:taxon-treatment.--><fig id="F1" position="float" orientation="portrait"><label>Figures 1–18.</label><caption><p><italic><tp:taxon-name>Protorthodes</tp:taxon-name></italic> adults <bold>1</bold> <italic><tp:taxon-name>Protorthodes curtica</tp:taxon-name></italic> ♂, USA, California, San Diego Co., Palomar Mountain Rd, 4800’ <bold>2</bold> <italic><tp:taxon-name>Protorthodes curtica</tp:taxon-name></italic> ♂, USA, Washington, Douglas Co., Pine Canyon 4 mi ENE Orono, 2200–2360’ <bold>3</bold> <italic><tp:taxon-name>Protorthodes curtica</tp:taxon-name></italic> ♀, Canada, British Columbia, Seton Lake <bold>4</bold> <italic><tp:taxon-name>Protorthodes eureka</tp:taxon-name></italic> ♂, USA, Colorado, Moffat Co., Dinosaur National Monument, Harper’s Corner Road Canyon Overlook, 7840’ <bold>5</bold> <italic><tp:taxon-name>Protorthodes eureka</tp:taxon-name></italic> ♂, USA, Wyoming, 28 mi NW Riverton 5700’ <bold>6</bold> <italic><tp:taxon-name>Protorthodes eureka</tp:taxon-name></italic> ♀, USA, Colorado, Moffat Co., Dinosaur National Monument, Harper’s Corner Road Canyon Overlook, 7840’ <bold>7</bold> <italic><tp:taxon-name>Protorthodes incincta</tp:taxon-name></italic> ♂, USA, Wyoming, Laramie 7500’, <named-content xmlns:xlink="http://www.w3.org/1999/xlink" content-type="dwc:verbatimCoordinates" xlink:type="simple">41°17'N, 105°31'W</named-content> <bold>8</bold> <italic><tp:taxon-name>Protorthodes incincta</tp:taxon-name></italic> ♂, Canada, Alberta, Lethbridge <bold>9</bold> <italic><tp:taxon-name>Protorthodes incincta</tp:taxon-name></italic> ♂, Canada, Alberta, Manyberries, Dominion Range Station <bold>10</bold> <italic><tp:taxon-name>Protorthodes incincta</tp:taxon-name></italic> ♂, USA, Colorado, Moffat Co., Dinosaur National Monument, Poole Creek Canyon 5200’ <bold>11</bold> <italic><tp:taxon-name>Protorthodes incincta</tp:taxon-name></italic> ♂, USA, Wyoming, 7498’ (2287 m), <named-content xmlns:xlink="http://www.w3.org/1999/xlink" content-type="dwc:verbatimCoordinates" xlink:type="simple">41°17.866'N, 105°31.519'W</named-content> <bold>12</bold> <italic><tp:taxon-name>Protorthodes incincta</tp:taxon-name></italic> ♂, USA, Colorado, Chaffee Co., Buena Vista 7800’ <bold>13</bold> <italic><tp:taxon-name>Protorthodes incincta</tp:taxon-name></italic> ♂, Canada, Alberta, Dinosaur Prov. Park 2100’, <named-content xmlns:xlink="http://www.w3.org/1999/xlink" content-type="dwc:verbatimCoordinates" xlink:type="simple">50°41'N, 111°30'W</named-content> <bold>14</bold> <italic><tp:taxon-name>Protorthodes incincta</tp:taxon-name></italic> ♂, USA, New Mexico, Grant Co., 4360’, <named-content xmlns:xlink="http://www.w3.org/1999/xlink" content-type="dwc:verbatimCoordinates" xlink:type="simple">32°50.86’N, 108°35.56 W</named-content> <bold>15</bold> <italic><tp:taxon-name>Protorthodes incincta</tp:taxon-name></italic> ♂, Canada, Ontario, Long Point, <named-content xmlns:xlink="http://www.w3.org/1999/xlink" content-type="dwc:verbatimCoordinates" xlink:type="simple">42°34.82’N, 80°24.61 W</named-content> <bold>16</bold> <italic><tp:taxon-name>Protorthodes incincta</tp:taxon-name></italic> ♀, USA, Nevada, 7 mi S Silver Springs, 4200’ 1<bold>7</bold> <italic><tp:taxon-name>Protorthodes argentoppida</tp:taxon-name></italic> ♂, USA, New Mexico, Sandoval Co., La Jara Canyon, Jemez Mts, 7400’ <bold>18</bold> <italic><tp:taxon-name>Protorthodes argentoppida</tp:taxon-name></italic> ♂, USA, New Mexico, Catron Co., 6200’, <named-content xmlns:xlink="http://www.w3.org/1999/xlink" content-type="dwc:verbatimCoordinates" xlink:type="simple">33°39.99'N, 108°52.34 W</named-content>.</p></caption><graphic xmlns:xlink="http://www.w3.org/1999/xlink" xlink:href="zookeys-421-139-g001.jpg" position="float" orientation="portrait" xlink:type="simple"/></fig><fig id="F4" position="float" orientation="portrait"><label>Figures 55–60.</label><caption><p><italic><tp:taxon-name>Protorthodes</tp:taxon-name></italic> male genitalia. <bold>55</bold> <italic><tp:taxon-name>Protorthodes curtica</tp:taxon-name></italic>; CNC slide 15555 <bold>56</bold> <italic><tp:taxon-name>Protorthodes eureka</tp:taxon-name></italic>; CNC slide 10889 <bold>57</bold> <italic><tp:taxon-name>Protorthodes incincta</tp:taxon-name></italic>; CNC slide 15327 <bold>58</bold> <italic><tp:taxon-name>Protorthodes argentoppida</tp:taxon-name></italic>; CNC slide 15237 <bold>59</bold> <italic><tp:taxon-name>Protorthodes mulina</tp:taxon-name></italic>; CNC slide 15576 <bold>60</bold> <italic><tp:taxon-name>Protorthodes oviduca</tp:taxon-name></italic>; CNC slide 15238.</p></caption><graphic xmlns:xlink="http://www.w3.org/1999/xlink" xlink:href="zookeys-421-139-g006.jpg" position="float" orientation="portrait" xlink:type="simple"/></fig><fig id="F8" position="float" orientation="portrait"><label>Figures 73–81.</label><caption><p><italic><tp:taxon-name>Protorthodes</tp:taxon-name></italic> female genitalia. <bold>73</bold> <italic><tp:taxon-name>Protorthodes curtica</tp:taxon-name></italic>; CNC slide 16552 <bold>74</bold> <italic><tp:taxon-name>Protorthodes eureka</tp:taxon-name></italic>; CNC slide 15255 <bold>75</bold> <italic><tp:taxon-name>Protorthodes incincta</tp:taxon-name></italic>; CNC slide 15562 <bold>76</bold> <italic><tp:taxon-name>Protorthodes argentoppida</tp:taxon-name></italic>; CNC slide 15253 <bold>77</bold> <italic><tp:taxon-name>Protorthodes mulina</tp:taxon-name></italic>; CNC slide 15577 <bold>78</bold> <italic><tp:taxon-name>Protorthodes oviduca</tp:taxon-name></italic>; CNC slide 15245 <bold>79</bold> <italic><tp:taxon-name>Protorthodes orobia</tp:taxon-name></italic>; CNC slide 11604 <bold>80</bold> <italic><tp:taxon-name>Protorthodes melanopis</tp:taxon-name></italic>; CNC slide 16004 <bold>81</bold> <italic><tp:taxon-name>Protorthodes texicana</tp:taxon-name></italic>; CNC slide 15254.</p></caption><graphic xmlns:xlink="http://www.w3.org/1999/xlink" xlink:href="zookeys-421-139-g011.jpg" position="float" orientation="portrait" xlink:type="simple"/></fig><fig id="F1m" position="float" orientation="portrait"><label>Maps 1–6.</label><caption><p>Distribution of examined material for <italic><tp:taxon-name>Protorthodes</tp:taxon-name></italic> species. <bold>1</bold> <italic><tp:taxon-name>Protorthodes curtica</tp:taxon-name></italic> <bold>2</bold> <italic><tp:taxon-name>Protorthodes eureka</tp:taxon-name></italic> <bold>3</bold> <italic><tp:taxon-name>Protorthodes incincta</tp:taxon-name></italic> <bold>4</bold> <italic><tp:taxon-name>Protorthodes argentoppida</tp:taxon-name></italic> <bold>5</bold> <italic><tp:taxon-name>Protorthodes mulina</tp:taxon-name></italic> <bold>6</bold> <italic><tp:taxon-name>Protorthodes oviduca</tp:taxon-name></italic>.</p></caption><graphic xmlns:xlink="http://www.w3.org/1999/xlink" xlink:href="zookeys-421-139-g002.jpg" position="float" orientation="portrait" xlink:type="simple"/></fig></tp:treatment-sec></tp:taxon-treatment>
