# Supplementary material for: A revision of the genus Protorthodes McDunnough with descriptions of a new genus and four new species (Lepidoptera, Noctuidae, Noctuinae, Eriopygini)
Source: Zookeys. 2014 Jun 27;(421):139–79. doi: 10.3897/zookeys.421.6664 (PMC4109474; doi:10.3897/zookeys.421.6664)
Supplement: XML Treatment for Protorthodes mulina [file zookeys.421.6664-treatment6.xml]

<!DOCTYPE tp:taxon-treatment
  PUBLIC "-//TaxonX//DTD Taxonomic Treatment Publishing DTD v0 20100105//EN" "tax-treatment-NSO.dtd">
<tp:taxon-treatment xmlns:tp="http://www.plazi.org/taxpub"><tp:treatment-meta><kwd-group><label>Taxon classification</label><kwd><named-content content-type="kingdom">Animalia</named-content></kwd><kwd><named-content content-type="order">Lepidoptera</named-content></kwd><kwd><named-content content-type="family">Noctuidae</named-content></kwd></kwd-group><mixed-citation publication-type="journal"><person-group><name><surname>Lafontaine</surname><given-names>J. Donald</given-names></name><name><surname>Walsh</surname><given-names>J. Bruce</given-names></name><name><surname>Ferris</surname><given-names>Clifford D.</given-names></name></person-group><article-title>A revision of the genus <italic>Protorthodes</italic> McDunnough with descriptions of a new genus and four new species (Lepidoptera, Noctuidae, Noctuinae, Eriopygini)</article-title><source>Zookeys</source><day>27</day><month>6</month><year>2014</year><volume>2014</volume><issue>421</issue><fpage>139</fpage><lpage>179</lpage><pub-id pub-id-type="doi">10.3897/zookeys.421.6664</pub-id></mixed-citation></tp:treatment-meta><tp:nomenclature><tp:taxon-name>
                            <tp:taxon-name-part taxon-name-part-type="genus">Protorthodes</tp:taxon-name-part>
                            <tp:taxon-name-part taxon-name-part-type="species">mulina</tp:taxon-name-part>
                        </tp:taxon-name><tp:taxon-authority>(Schaus, 1894)</tp:taxon-authority><xref ref-type="fig" rid="F2">Figs 19</xref><xref ref-type="fig" rid="F2">, 20</xref><xref ref-type="fig" rid="F4">, 59</xref><xref ref-type="fig" rid="F8">, 77</xref><xref ref-type="fig" rid="F1m">; Map 5</xref><tp:nomenclature-citation-list><tp:nomenclature-citation><tp:taxon-name>Taeniocampa mulina</tp:taxon-name><comment> Schaus, 1894: 237.</comment></tp:nomenclature-citation><tp:nomenclature-citation><tp:taxon-name>Hyssia pseudochroma</tp:taxon-name><comment> Dyar, 1913: 288.</comment></tp:nomenclature-citation></tp:nomenclature-citation-list></tp:nomenclature><tp:treatment-sec sec-type="Type material"><title>Type material.</title><p><italic><tp:taxon-name>Taeniocampa mulina</tp:taxon-name></italic>: syntypes in USNM, examined. Type locality: Mexico, [Veracruz], Jalapa. <italic><tp:taxon-name>Hyssia pseudochroma</tp:taxon-name></italic>: holotype ♂, USNM, examined. Type locality: Mexico, [Veracruz], Zacualpan.</p></tp:treatment-sec><tp:treatment-sec sec-type="Diagnosis"><title>Diagnosis.</title><p><italic><tp:taxon-name>Protorthodes mulina</tp:taxon-name></italic> is easily recognized by the orange or yellow-orange ground color of the forewing with the maculation defined by darker orange-brown lines, and especially by the enlarged lower lobe of the reniform spot that is filled with a dark blue gray. Forewing length varying from 13 to 17 mm. The male and female genitalia are divergent from other species in the genus, although several features suggest a relationship to the <italic><tp:taxon-name>Protorthodes incincta</tp:taxon-name></italic> group; the vesica has a basal cornutus, the subbasal diverticula in the vesica are similar to those of species in the <italic><tp:taxon-name>Protorthodes incincta</tp:taxon-name></italic> group, but in <italic><tp:taxon-name>Protorthodes mulina</tp:taxon-name></italic> these structures are much larger than those of other species in the <italic><tp:taxon-name>Protorthodes incincta</tp:taxon-name></italic> group and the vesica is about twice as long. Unique features of the male genitalia are the enlarged, rounded cucullus, wider than the valve, unlike other species of <italic><tp:taxon-name>Protorthodes</tp:taxon-name></italic>, the clasper is almost straight with an abrupt 90°bend near the apex, and the digitus is reduced, lying entirely along the inner surface of the valve with the apex slightly expanded and forked. The female genitalia, like other species in the <italic><tp:taxon-name>Protorthodes incincta</tp:taxon-name></italic> group, has an amorphous sclerotized mass on the posterior part of the ductus bursae; the position and shape of the lobes of the corpus bursae are unique.</p><fig id="F2" position="float" orientation="portrait"><label>Figures 19–36.</label><caption><p><italic><tp:taxon-name>Protorthodes</tp:taxon-name></italic> adults <bold>19</bold> <italic><tp:taxon-name>Protorthodes mulina</tp:taxon-name></italic> ♂, USA, Arizona, Cochise Co., Huachuca Mts, Ash Canyon, 5100’ <bold>20</bold> <italic><tp:taxon-name>Protorthodes mulina</tp:taxon-name></italic> ♀, USA, Arizona, Cochise Co., Huachuca Mts, Ash Canyon, 5100’ <bold>21</bold> <italic><tp:taxon-name>Protorthodes oviduca</tp:taxon-name></italic> ♂, USA, Florida, Marion Co., W. Anthony Rd, 1.4 mi WSW Anthony <bold>22</bold> <italic><tp:taxon-name>Protorthodes oviduca</tp:taxon-name></italic> ♂, USA, Colorado, Grand Co., Hot Sulphur Springs, 7670’ <bold>23</bold> <italic><tp:taxon-name>Protorthodes oviduca</tp:taxon-name></italic> ♀, USA, Florida, Marion Co., W. Anthony Rd, 1.4 mi WSW Anthony <bold>24</bold> <italic><tp:taxon-name>Protorthodes orobia</tp:taxon-name></italic> ♂, USA, Texas, San Patricio Co., Sinton <bold>25</bold> <italic><tp:taxon-name>Protorthodes melanopis</tp:taxon-name></italic> ♂, USA, New Mexico, Grant Co., Mangas Springs <bold>26</bold> <italic><tp:taxon-name>Protorthodes melanopis</tp:taxon-name></italic> ♀, USA, New Mexico, Eddy Co., Carlsbad Caverns National Park <bold>27</bold> <italic><tp:taxon-name>Protorthodes texicana</tp:taxon-name></italic> ♂ holotype, USA, Texas, Uvalde Co., Concan, 1300’ <bold>28</bold> <italic><tp:taxon-name>Protorthodes texicana</tp:taxon-name></italic> ♀ paratype, USA, Texas, Uvalde Co., Concan <bold>29</bold> <italic><tp:taxon-name>Protorthodes texicana</tp:taxon-name></italic> ♂ paratype, Mexico, Chiapas, San Cristóbal de las Casas, 7200’ <bold>30</bold> <italic><tp:taxon-name>Protorthodes mexicana</tp:taxon-name></italic> ♂ holotype, Mexico, Jalapa, Guadalahara <bold>31</bold> <italic><tp:taxon-name>Protorthodes perforata</tp:taxon-name></italic> ♂, USA, California, San Diego Co., Jacumba, 2850’ <bold>32</bold> <italic><tp:taxon-name>Protorthodes perforata</tp:taxon-name></italic> ♀, USA, California, San Diego Co., Scissor’s Crossing <bold>33</bold> <italic><tp:taxon-name>Protorthodes rufula</tp:taxon-name></italic> ♂, USA, Oregon, Josephine Co., Mi 6-13 Illinois River Road <bold>34</bold> <italic><tp:taxon-name>Protorthodes rufula</tp:taxon-name></italic> ♂, USA, California, San Diego Co., Torrey Pines State Reserve <bold>35</bold> <italic><tp:taxon-name>Protorthodes rufula</tp:taxon-name></italic> ♂, USA, California, Sonoma Co., Petaluma <bold>36</bold> <italic><tp:taxon-name>Protorthodes rufula</tp:taxon-name></italic> ♂, USA, California, San Diego Co., Mira Mesa at Penasquitos Canyon.</p></caption><graphic xmlns:xlink="http://www.w3.org/1999/xlink" xlink:href="zookeys-421-139-g003.jpg" position="float" orientation="portrait" xlink:type="simple"/></fig></tp:treatment-sec><tp:treatment-sec sec-type="Distribution and biology"><title>Distribution and biology.</title><p><italic><tp:taxon-name>Protorthodes mulina</tp:taxon-name></italic> undoubtedly has a wide range in Mexico, occurring as far south as the state of Chiapas, but is known from very few localities. In the United States it occurs from western Texas to southeastern Arizona. Adults are found in May and June and again from mid-August to early November, probably representing two generations. The larva was described by <xref ref-type="bibr" rid="B4">Crumb (1956)</xref> and <xref ref-type="bibr" rid="B9">Godfrey (1972)</xref>.</p><!--PageBreak--><!--PageBreak--></tp:treatment-sec><tp:treatment-sec><!--Section generated to contain objects referenced in tp:taxon-treatment.--><fig id="F4" position="float" orientation="portrait"><label>Figures 55–60.</label><caption><p><italic><tp:taxon-name>Protorthodes</tp:taxon-name></italic> male genitalia. <bold>55</bold> <italic><tp:taxon-name>Protorthodes curtica</tp:taxon-name></italic>; CNC slide 15555 <bold>56</bold> <italic><tp:taxon-name>Protorthodes eureka</tp:taxon-name></italic>; CNC slide 10889 <bold>57</bold> <italic><tp:taxon-name>Protorthodes incincta</tp:taxon-name></italic>; CNC slide 15327 <bold>58</bold> <italic><tp:taxon-name>Protorthodes argentoppida</tp:taxon-name></italic>; CNC slide 15237 <bold>59</bold> <italic><tp:taxon-name>Protorthodes mulina</tp:taxon-name></italic>; CNC slide 15576 <bold>60</bold> <italic><tp:taxon-name>Protorthodes oviduca</tp:taxon-name></italic>; CNC slide 15238.</p></caption><graphic xmlns:xlink="http://www.w3.org/1999/xlink" xlink:href="zookeys-421-139-g006.jpg" position="float" orientation="portrait" xlink:type="simple"/></fig><fig id="F8" position="float" orientation="portrait"><label>Figures 73–81.</label><caption><p><italic><tp:taxon-name>Protorthodes</tp:taxon-name></italic> female genitalia. <bold>73</bold> <italic><tp:taxon-name>Protorthodes curtica</tp:taxon-name></italic>; CNC slide 16552 <bold>74</bold> <italic><tp:taxon-name>Protorthodes eureka</tp:taxon-name></italic>; CNC slide 15255 <bold>75</bold> <italic><tp:taxon-name>Protorthodes incincta</tp:taxon-name></italic>; CNC slide 15562 <bold>76</bold> <italic><tp:taxon-name>Protorthodes argentoppida</tp:taxon-name></italic>; CNC slide 15253 <bold>77</bold> <italic><tp:taxon-name>Protorthodes mulina</tp:taxon-name></italic>; CNC slide 15577 <bold>78</bold> <italic><tp:taxon-name>Protorthodes oviduca</tp:taxon-name></italic>; CNC slide 15245 <bold>79</bold> <italic><tp:taxon-name>Protorthodes orobia</tp:taxon-name></italic>; CNC slide 11604 <bold>80</bold> <italic><tp:taxon-name>Protorthodes melanopis</tp:taxon-name></italic>; CNC slide 16004 <bold>81</bold> <italic><tp:taxon-name>Protorthodes texicana</tp:taxon-name></italic>; CNC slide 15254.</p></caption><graphic xmlns:xlink="http://www.w3.org/1999/xlink" xlink:href="zookeys-421-139-g011.jpg" position="float" orientation="portrait" xlink:type="simple"/></fig><fig id="F1m" position="float" orientation="portrait"><label>Maps 1–6.</label><caption><p>Distribution of examined material for <italic><tp:taxon-name>Protorthodes</tp:taxon-name></italic> species. <bold>1</bold> <italic><tp:taxon-name>Protorthodes curtica</tp:taxon-name></italic> <bold>2</bold> <italic><tp:taxon-name>Protorthodes eureka</tp:taxon-name></italic> <bold>3</bold> <italic><tp:taxon-name>Protorthodes incincta</tp:taxon-name></italic> <bold>4</bold> <italic><tp:taxon-name>Protorthodes argentoppida</tp:taxon-name></italic> <bold>5</bold> <italic><tp:taxon-name>Protorthodes mulina</tp:taxon-name></italic> <bold>6</bold> <italic><tp:taxon-name>Protorthodes oviduca</tp:taxon-name></italic>.</p></caption><graphic xmlns:xlink="http://www.w3.org/1999/xlink" xlink:href="zookeys-421-139-g002.jpg" position="float" orientation="portrait" xlink:type="simple"/></fig></tp:treatment-sec><ref-list><ref id="B4"><mixed-citation xmlns:xlink="http://www.w3.org/1999/xlink" xlink:type="simple"><person-group><name name-style="western"><surname>Crumb</surname><given-names>SE</given-names></name></person-group> (<year>1956</year>) <article-title>The larvae of the Phalaenidae.</article-title><source>United States Department of Agriculture, Technical Bulletin</source><volume>1135</volume>: <fpage>1</fpage>–<lpage>356</lpage>.</mixed-citation></ref><ref id="B9"><mixed-citation xmlns:xlink="http://www.w3.org/1999/xlink" xlink:type="simple"><person-group><name name-style="western"><surname>Godfrey</surname><given-names>GL</given-names></name></person-group> (<year>1972</year>) <article-title>A review and reclassification of larvae of the subfamily Hadeninae (Lepidoptera, Noctuidae) of America north of Mexico.</article-title><source>United States Department of Agriculture, Technical Bulletin</source><volume>1450</volume>: <fpage>1</fpage>–<lpage>265</lpage>.</mixed-citation></ref></ref-list></tp:taxon-treatment>
