# Supplementary material for: A revision of the genus Protorthodes McDunnough with descriptions of a new genus and four new species (Lepidoptera, Noctuidae, Noctuinae, Eriopygini)
Source: Zookeys. 2014 Jun 27;(421):139–79. doi: 10.3897/zookeys.421.6664 (PMC4109474; doi:10.3897/zookeys.421.6664)
Supplement: XML Treatment for Protorthodes orobia [file zookeys.421.6664-treatment8.xml]

<!DOCTYPE tp:taxon-treatment
  PUBLIC "-//TaxonX//DTD Taxonomic Treatment Publishing DTD v0 20100105//EN" "tax-treatment-NSO.dtd">
<tp:taxon-treatment xmlns:tp="http://www.plazi.org/taxpub"><tp:treatment-meta><kwd-group><label>Taxon classification</label><kwd><named-content content-type="kingdom">Animalia</named-content></kwd><kwd><named-content content-type="order">Lepidoptera</named-content></kwd><kwd><named-content content-type="family">Noctuidae</named-content></kwd></kwd-group><mixed-citation publication-type="journal"><person-group><name><surname>Lafontaine</surname><given-names>J. Donald</given-names></name><name><surname>Walsh</surname><given-names>J. Bruce</given-names></name><name><surname>Ferris</surname><given-names>Clifford D.</given-names></name></person-group><article-title>A revision of the genus <italic>Protorthodes</italic> McDunnough with descriptions of a new genus and four new species (Lepidoptera, Noctuidae, Noctuinae, Eriopygini)</article-title><source>Zookeys</source><day>27</day><month>6</month><year>2014</year><volume>2014</volume><issue>421</issue><fpage>139</fpage><lpage>179</lpage><pub-id pub-id-type="doi">10.3897/zookeys.421.6664</pub-id></mixed-citation></tp:treatment-meta><tp:nomenclature><tp:taxon-name>
                            <tp:taxon-name-part taxon-name-part-type="genus">Protorthodes</tp:taxon-name-part>
                            <tp:taxon-name-part taxon-name-part-type="species">orobia</tp:taxon-name-part>
                        </tp:taxon-name><tp:taxon-authority>(Harvey, 1876)</tp:taxon-authority><xref ref-type="fig" rid="F2">Fig. 24</xref><xref ref-type="fig" rid="F5">, 61</xref><xref ref-type="fig" rid="F8">, 79</xref><xref ref-type="fig" rid="F2m">; Map 7</xref><tp:nomenclature-citation-list><tp:nomenclature-citation><tp:taxon-name>Mamestra orobia</tp:taxon-name><comment> Harvey, 1876: 154.</comment></tp:nomenclature-citation><!--PageBreak--></tp:nomenclature-citation-list></tp:nomenclature><tp:treatment-sec sec-type="Type material"><title>Type material.</title><p><italic><tp:taxon-name>Mamestra orobia</tp:taxon-name></italic>: syntype ♂, BMNH, examined. Type locality: Texas.</p></tp:treatment-sec><tp:treatment-sec sec-type="Diagnosis"><title>Diagnosis.</title><p><italic><tp:taxon-name>Protorthodes orobia</tp:taxon-name></italic> is closely related to <italic><tp:taxon-name>Protorthodes oviduca</tp:taxon-name></italic>, but can be recognized by the gray-brown color of the forewing with a dusting of white scales that gives the wing a hoary appearance; the maculation is defined by thin white lines with the transverse lines represented on the costa by seven wider white spots that immediately separate this species from <italic><tp:taxon-name>Protorthodes oviduca</tp:taxon-name></italic>. Unlike <italic><tp:taxon-name>Protorthodes oviduca</tp:taxon-name></italic>, the reniform and orbicular spots of <italic><tp:taxon-name>Protorthodes orobia</tp:taxon-name></italic> are concolorous with the rest of the forewing, being defined only by the white outline. The white subterminal line of <italic><tp:taxon-name>Protorthodes orobia</tp:taxon-name></italic> is white and contrasting, not yellow buff with red shading on its inner margin as in <italic><tp:taxon-name>Protorthodes oviduca</tp:taxon-name></italic>. Structurally, the two species differ by the characters of the vesica given in the key.</p></tp:treatment-sec><tp:treatment-sec sec-type="Distribution and biology"><title>Distribution and biology.</title><p><italic><tp:taxon-name>Protorthodes orobia</tp:taxon-name></italic> is known only from eastern Texas with most records being on the Gulf Coast. All adults were collected in October. The immature stages are unknown.</p><fig id="F2m" position="float" orientation="portrait"><label>Maps 7–12.</label><caption><p>Distribution of examined material for <italic><tp:taxon-name>Protorthodes</tp:taxon-name></italic> species. <bold>7</bold> <italic><tp:taxon-name>Protorthodes orobia</tp:taxon-name></italic> and <italic><tp:taxon-name>Protorthodes melanopis</tp:taxon-name></italic> <bold>8</bold> <italic><tp:taxon-name>Protorthodes texicana</tp:taxon-name></italic> and <italic><tp:taxon-name>Protorthodes mexicana</tp:taxon-name></italic> <bold>9</bold> <italic><tp:taxon-name>Protorthodes perforata</tp:taxon-name></italic> <bold>10</bold> <italic><tp:taxon-name>Protorthodes rufula</tp:taxon-name></italic> <bold>11</bold> <italic><tp:taxon-name>Protorthodes ustulata</tp:taxon-name></italic> 12 <italic><tp:taxon-name>Protorthodes alfkenii</tp:taxon-name></italic>.</p></caption><graphic xmlns:xlink="http://www.w3.org/1999/xlink" xlink:href="zookeys-421-139-g004.jpg" position="float" orientation="portrait" xlink:type="simple"/></fig></tp:treatment-sec><tp:treatment-sec><!--Section generated to contain objects referenced in tp:taxon-treatment.--><fig id="F2" position="float" orientation="portrait"><label>Figures 19–36.</label><caption><p><italic><tp:taxon-name>Protorthodes</tp:taxon-name></italic> adults <bold>19</bold> <italic><tp:taxon-name>Protorthodes mulina</tp:taxon-name></italic> ♂, USA, Arizona, Cochise Co., Huachuca Mts, Ash Canyon, 5100’ <bold>20</bold> <italic><tp:taxon-name>Protorthodes mulina</tp:taxon-name></italic> ♀, USA, Arizona, Cochise Co., Huachuca Mts, Ash Canyon, 5100’ <bold>21</bold> <italic><tp:taxon-name>Protorthodes oviduca</tp:taxon-name></italic> ♂, USA, Florida, Marion Co., W. Anthony Rd, 1.4 mi WSW Anthony <bold>22</bold> <italic><tp:taxon-name>Protorthodes oviduca</tp:taxon-name></italic> ♂, USA, Colorado, Grand Co., Hot Sulphur Springs, 7670’ <bold>23</bold> <italic><tp:taxon-name>Protorthodes oviduca</tp:taxon-name></italic> ♀, USA, Florida, Marion Co., W. Anthony Rd, 1.4 mi WSW Anthony <bold>24</bold> <italic><tp:taxon-name>Protorthodes orobia</tp:taxon-name></italic> ♂, USA, Texas, San Patricio Co., Sinton <bold>25</bold> <italic><tp:taxon-name>Protorthodes melanopis</tp:taxon-name></italic> ♂, USA, New Mexico, Grant Co., Mangas Springs <bold>26</bold> <italic><tp:taxon-name>Protorthodes melanopis</tp:taxon-name></italic> ♀, USA, New Mexico, Eddy Co., Carlsbad Caverns National Park <bold>27</bold> <italic><tp:taxon-name>Protorthodes texicana</tp:taxon-name></italic> ♂ holotype, USA, Texas, Uvalde Co., Concan, 1300’ <bold>28</bold> <italic><tp:taxon-name>Protorthodes texicana</tp:taxon-name></italic> ♀ paratype, USA, Texas, Uvalde Co., Concan <bold>29</bold> <italic><tp:taxon-name>Protorthodes texicana</tp:taxon-name></italic> ♂ paratype, Mexico, Chiapas, San Cristóbal de las Casas, 7200’ <bold>30</bold> <italic><tp:taxon-name>Protorthodes mexicana</tp:taxon-name></italic> ♂ holotype, Mexico, Jalapa, Guadalahara <bold>31</bold> <italic><tp:taxon-name>Protorthodes perforata</tp:taxon-name></italic> ♂, USA, California, San Diego Co., Jacumba, 2850’ <bold>32</bold> <italic><tp:taxon-name>Protorthodes perforata</tp:taxon-name></italic> ♀, USA, California, San Diego Co., Scissor’s Crossing <bold>33</bold> <italic><tp:taxon-name>Protorthodes rufula</tp:taxon-name></italic> ♂, USA, Oregon, Josephine Co., Mi 6-13 Illinois River Road <bold>34</bold> <italic><tp:taxon-name>Protorthodes rufula</tp:taxon-name></italic> ♂, USA, California, San Diego Co., Torrey Pines State Reserve <bold>35</bold> <italic><tp:taxon-name>Protorthodes rufula</tp:taxon-name></italic> ♂, USA, California, Sonoma Co., Petaluma <bold>36</bold> <italic><tp:taxon-name>Protorthodes rufula</tp:taxon-name></italic> ♂, USA, California, San Diego Co., Mira Mesa at Penasquitos Canyon.</p></caption><graphic xmlns:xlink="http://www.w3.org/1999/xlink" xlink:href="zookeys-421-139-g003.jpg" position="float" orientation="portrait" xlink:type="simple"/></fig><fig id="F5" position="float" orientation="portrait"><label>Figures 61–65.</label><caption><p><italic><tp:taxon-name>Protorthodes</tp:taxon-name></italic> male genitalia. <bold>61</bold> <italic><tp:taxon-name>Protorthodes orobia</tp:taxon-name></italic>; CNC slide 15580 <bold>62</bold> <italic><tp:taxon-name>Protorthodes melanopis</tp:taxon-name></italic>; CNC slide 11603 <bold>63</bold> <italic><tp:taxon-name>Protorthodes texicana</tp:taxon-name></italic>; CNC slide 15658 <bold>64</bold> <italic><tp:taxon-name>Protorthodes mexicana</tp:taxon-name></italic>; CNC slide 11593 <bold>65</bold> <italic><tp:taxon-name>Protorthodes perforata</tp:taxon-name></italic>; CNC slide 11478.</p></caption><graphic xmlns:xlink="http://www.w3.org/1999/xlink" xlink:href="zookeys-421-139-g007.jpg" position="float" orientation="portrait" xlink:type="simple"/></fig><fig id="F8" position="float" orientation="portrait"><label>Figures 73–81.</label><caption><p><italic><tp:taxon-name>Protorthodes</tp:taxon-name></italic> female genitalia. <bold>73</bold> <italic><tp:taxon-name>Protorthodes curtica</tp:taxon-name></italic>; CNC slide 16552 <bold>74</bold> <italic><tp:taxon-name>Protorthodes eureka</tp:taxon-name></italic>; CNC slide 15255 <bold>75</bold> <italic><tp:taxon-name>Protorthodes incincta</tp:taxon-name></italic>; CNC slide 15562 <bold>76</bold> <italic><tp:taxon-name>Protorthodes argentoppida</tp:taxon-name></italic>; CNC slide 15253 <bold>77</bold> <italic><tp:taxon-name>Protorthodes mulina</tp:taxon-name></italic>; CNC slide 15577 <bold>78</bold> <italic><tp:taxon-name>Protorthodes oviduca</tp:taxon-name></italic>; CNC slide 15245 <bold>79</bold> <italic><tp:taxon-name>Protorthodes orobia</tp:taxon-name></italic>; CNC slide 11604 <bold>80</bold> <italic><tp:taxon-name>Protorthodes melanopis</tp:taxon-name></italic>; CNC slide 16004 <bold>81</bold> <italic><tp:taxon-name>Protorthodes texicana</tp:taxon-name></italic>; CNC slide 15254.</p></caption><graphic xmlns:xlink="http://www.w3.org/1999/xlink" xlink:href="zookeys-421-139-g011.jpg" position="float" orientation="portrait" xlink:type="simple"/></fig></tp:treatment-sec></tp:taxon-treatment>
