# Supplementary material for: A revision of the genus Protorthodes McDunnough with descriptions of a new genus and four new species (Lepidoptera, Noctuidae, Noctuinae, Eriopygini)
Source: Zookeys. 2014 Jun 27;(421):139–79. doi: 10.3897/zookeys.421.6664 (PMC4109474; doi:10.3897/zookeys.421.6664)
Supplement: XML Treatment for Protorthodes melanopis [file zookeys.421.6664-treatment9.xml]

<!DOCTYPE tp:taxon-treatment
  PUBLIC "-//TaxonX//DTD Taxonomic Treatment Publishing DTD v0 20100105//EN" "tax-treatment-NSO.dtd">
<tp:taxon-treatment xmlns:tp="http://www.plazi.org/taxpub"><tp:treatment-meta><kwd-group><label>Taxon classification</label><kwd><named-content content-type="kingdom">Animalia</named-content></kwd><kwd><named-content content-type="order">Lepidoptera</named-content></kwd><kwd><named-content content-type="family">Noctuidae</named-content></kwd></kwd-group><mixed-citation publication-type="journal"><person-group><name><surname>Lafontaine</surname><given-names>J. Donald</given-names></name><name><surname>Walsh</surname><given-names>J. Bruce</given-names></name><name><surname>Ferris</surname><given-names>Clifford D.</given-names></name></person-group><article-title>A revision of the genus <italic>Protorthodes</italic> McDunnough with descriptions of a new genus and four new species (Lepidoptera, Noctuidae, Noctuinae, Eriopygini)</article-title><source>Zookeys</source><day>27</day><month>6</month><year>2014</year><volume>2014</volume><issue>421</issue><fpage>139</fpage><lpage>179</lpage><pub-id pub-id-type="doi">10.3897/zookeys.421.6664</pub-id></mixed-citation></tp:treatment-meta><tp:nomenclature><tp:taxon-name>
                            <tp:taxon-name-part taxon-name-part-type="genus">Protorthodes</tp:taxon-name-part>
                            <tp:taxon-name-part taxon-name-part-type="species">melanopis</tp:taxon-name-part>
                        </tp:taxon-name><tp:taxon-authority>(Hampson, 1905)</tp:taxon-authority><xref ref-type="fig" rid="F2">Figs 25</xref><xref ref-type="fig" rid="F2">, 26</xref><xref ref-type="fig" rid="F5">, 62</xref><xref ref-type="fig" rid="F8">, 80</xref><xref ref-type="fig" rid="F2m">; Map 7</xref><tp:nomenclature-citation-list><tp:nomenclature-citation><tp:taxon-name>Eriopyga melanopis</tp:taxon-name><comment> Hampson, 1905: 299.</comment></tp:nomenclature-citation></tp:nomenclature-citation-list></tp:nomenclature><tp:treatment-sec sec-type="Type material"><title>Type material.</title><p><italic><tp:taxon-name>Eriopyga melanopis</tp:taxon-name></italic>: syntypes 4 ♂, 1 ♀, BMNH, examined. Type locality: Arizona, Maricopa Co., Phoenix.</p></tp:treatment-sec><tp:treatment-sec sec-type="Diagnosis"><title>Diagnosis.</title><p><italic><tp:taxon-name>Protorthodes melanopis</tp:taxon-name></italic> is most easily recognized by the pale gray-brown forewing ground color, which emphasizes the contrast between the reniform spot, orbicular spot, and the ground color. The pale hindwings of the males contrast with the forewings. Forewing length varies from 11 to 14 mm. In males the hindwing is white and translucent, with some fuscous shading on the veins and wing margin; in females the hindwing is covered with a fuscous sheen, darker on the veins and wing margin. The antennal pectinations and wing size are the same as in <italic><tp:taxon-name>Protorthodes oviduca</tp:taxon-name></italic>. Structurally, the species differs from <italic><tp:taxon-name>Protorthodes oviduca</tp:taxon-name></italic> by the vesica character given in the key. The coil in the vesica in <italic><tp:taxon-name>Protorthodes melanopis</tp:taxon-name></italic> is mesial rather than basal, and the dorsal lobe on the sacculus tapers to a pointed process, whereas the dorsal lobe of the sacculus is rounded in <italic><tp:taxon-name>Protorthodes oviduca</tp:taxon-name></italic> and <italic><tp:taxon-name>Protorthodes orobia</tp:taxon-name></italic>.</p></tp:treatment-sec><tp:treatment-sec sec-type="Distribution and biology"><title>Distribution and biology.</title><p><italic><tp:taxon-name>Protorthodes melanopis</tp:taxon-name></italic> occurs across the southern United States from western Texas to southern California. Its range extends as far north as southern Utah and as far south as northern Mexico. Adults were collected from late February to early May and again from mid-August to late September. The larva was described by <xref ref-type="bibr" rid="B9">Godfrey (1972)</xref>.</p></tp:treatment-sec><tp:treatment-sec><!--Section generated to contain objects referenced in tp:taxon-treatment.--><fig id="F2" position="float" orientation="portrait"><label>Figures 19–36.</label><caption><p><italic><tp:taxon-name>Protorthodes</tp:taxon-name></italic> adults <bold>19</bold> <italic><tp:taxon-name>Protorthodes mulina</tp:taxon-name></italic> ♂, USA, Arizona, Cochise Co., Huachuca Mts, Ash Canyon, 5100’ <bold>20</bold> <italic><tp:taxon-name>Protorthodes mulina</tp:taxon-name></italic> ♀, USA, Arizona, Cochise Co., Huachuca Mts, Ash Canyon, 5100’ <bold>21</bold> <italic><tp:taxon-name>Protorthodes oviduca</tp:taxon-name></italic> ♂, USA, Florida, Marion Co., W. Anthony Rd, 1.4 mi WSW Anthony <bold>22</bold> <italic><tp:taxon-name>Protorthodes oviduca</tp:taxon-name></italic> ♂, USA, Colorado, Grand Co., Hot Sulphur Springs, 7670’ <bold>23</bold> <italic><tp:taxon-name>Protorthodes oviduca</tp:taxon-name></italic> ♀, USA, Florida, Marion Co., W. Anthony Rd, 1.4 mi WSW Anthony <bold>24</bold> <italic><tp:taxon-name>Protorthodes orobia</tp:taxon-name></italic> ♂, USA, Texas, San Patricio Co., Sinton <bold>25</bold> <italic><tp:taxon-name>Protorthodes melanopis</tp:taxon-name></italic> ♂, USA, New Mexico, Grant Co., Mangas Springs <bold>26</bold> <italic><tp:taxon-name>Protorthodes melanopis</tp:taxon-name></italic> ♀, USA, New Mexico, Eddy Co., Carlsbad Caverns National Park <bold>27</bold> <italic><tp:taxon-name>Protorthodes texicana</tp:taxon-name></italic> ♂ holotype, USA, Texas, Uvalde Co., Concan, 1300’ <bold>28</bold> <italic><tp:taxon-name>Protorthodes texicana</tp:taxon-name></italic> ♀ paratype, USA, Texas, Uvalde Co., Concan <bold>29</bold> <italic><tp:taxon-name>Protorthodes texicana</tp:taxon-name></italic> ♂ paratype, Mexico, Chiapas, San Cristóbal de las Casas, 7200’ <bold>30</bold> <italic><tp:taxon-name>Protorthodes mexicana</tp:taxon-name></italic> ♂ holotype, Mexico, Jalapa, Guadalahara <bold>31</bold> <italic><tp:taxon-name>Protorthodes perforata</tp:taxon-name></italic> ♂, USA, California, San Diego Co., Jacumba, 2850’ <bold>32</bold> <italic><tp:taxon-name>Protorthodes perforata</tp:taxon-name></italic> ♀, USA, California, San Diego Co., Scissor’s Crossing <bold>33</bold> <italic><tp:taxon-name>Protorthodes rufula</tp:taxon-name></italic> ♂, USA, Oregon, Josephine Co., Mi 6-13 Illinois River Road <bold>34</bold> <italic><tp:taxon-name>Protorthodes rufula</tp:taxon-name></italic> ♂, USA, California, San Diego Co., Torrey Pines State Reserve <bold>35</bold> <italic><tp:taxon-name>Protorthodes rufula</tp:taxon-name></italic> ♂, USA, California, Sonoma Co., Petaluma <bold>36</bold> <italic><tp:taxon-name>Protorthodes rufula</tp:taxon-name></italic> ♂, USA, California, San Diego Co., Mira Mesa at Penasquitos Canyon.</p></caption><graphic xmlns:xlink="http://www.w3.org/1999/xlink" xlink:href="zookeys-421-139-g003.jpg" position="float" orientation="portrait" xlink:type="simple"/></fig><fig id="F5" position="float" orientation="portrait"><label>Figures 61–65.</label><caption><p><italic><tp:taxon-name>Protorthodes</tp:taxon-name></italic> male genitalia. <bold>61</bold> <italic><tp:taxon-name>Protorthodes orobia</tp:taxon-name></italic>; CNC slide 15580 <bold>62</bold> <italic><tp:taxon-name>Protorthodes melanopis</tp:taxon-name></italic>; CNC slide 11603 <bold>63</bold> <italic><tp:taxon-name>Protorthodes texicana</tp:taxon-name></italic>; CNC slide 15658 <bold>64</bold> <italic><tp:taxon-name>Protorthodes mexicana</tp:taxon-name></italic>; CNC slide 11593 <bold>65</bold> <italic><tp:taxon-name>Protorthodes perforata</tp:taxon-name></italic>; CNC slide 11478.</p></caption><graphic xmlns:xlink="http://www.w3.org/1999/xlink" xlink:href="zookeys-421-139-g007.jpg" position="float" orientation="portrait" xlink:type="simple"/></fig><fig id="F8" position="float" orientation="portrait"><label>Figures 73–81.</label><caption><p><italic><tp:taxon-name>Protorthodes</tp:taxon-name></italic> female genitalia. <bold>73</bold> <italic><tp:taxon-name>Protorthodes curtica</tp:taxon-name></italic>; CNC slide 16552 <bold>74</bold> <italic><tp:taxon-name>Protorthodes eureka</tp:taxon-name></italic>; CNC slide 15255 <bold>75</bold> <italic><tp:taxon-name>Protorthodes incincta</tp:taxon-name></italic>; CNC slide 15562 <bold>76</bold> <italic><tp:taxon-name>Protorthodes argentoppida</tp:taxon-name></italic>; CNC slide 15253 <bold>77</bold> <italic><tp:taxon-name>Protorthodes mulina</tp:taxon-name></italic>; CNC slide 15577 <bold>78</bold> <italic><tp:taxon-name>Protorthodes oviduca</tp:taxon-name></italic>; CNC slide 15245 <bold>79</bold> <italic><tp:taxon-name>Protorthodes orobia</tp:taxon-name></italic>; CNC slide 11604 <bold>80</bold> <italic><tp:taxon-name>Protorthodes melanopis</tp:taxon-name></italic>; CNC slide 16004 <bold>81</bold> <italic><tp:taxon-name>Protorthodes texicana</tp:taxon-name></italic>; CNC slide 15254.</p></caption><graphic xmlns:xlink="http://www.w3.org/1999/xlink" xlink:href="zookeys-421-139-g011.jpg" position="float" orientation="portrait" xlink:type="simple"/></fig><fig id="F2m" position="float" orientation="portrait"><label>Maps 7–12.</label><caption><p>Distribution of examined material for <italic><tp:taxon-name>Protorthodes</tp:taxon-name></italic> species. <bold>7</bold> <italic><tp:taxon-name>Protorthodes orobia</tp:taxon-name></italic> and <italic><tp:taxon-name>Protorthodes melanopis</tp:taxon-name></italic> <bold>8</bold> <italic><tp:taxon-name>Protorthodes texicana</tp:taxon-name></italic> and <italic><tp:taxon-name>Protorthodes mexicana</tp:taxon-name></italic> <bold>9</bold> <italic><tp:taxon-name>Protorthodes perforata</tp:taxon-name></italic> <bold>10</bold> <italic><tp:taxon-name>Protorthodes rufula</tp:taxon-name></italic> <bold>11</bold> <italic><tp:taxon-name>Protorthodes ustulata</tp:taxon-name></italic> 12 <italic><tp:taxon-name>Protorthodes alfkenii</tp:taxon-name></italic>.</p></caption><graphic xmlns:xlink="http://www.w3.org/1999/xlink" xlink:href="zookeys-421-139-g004.jpg" position="float" orientation="portrait" xlink:type="simple"/></fig></tp:treatment-sec><ref-list><ref id="B9"><mixed-citation xmlns:xlink="http://www.w3.org/1999/xlink" xlink:type="simple"><person-group><name name-style="western"><surname>Godfrey</surname><given-names>GL</given-names></name></person-group> (<year>1972</year>) <article-title>A review and reclassification of larvae of the subfamily Hadeninae (Lepidoptera, Noctuidae) of America north of Mexico.</article-title><source>United States Department of Agriculture, Technical Bulletin</source><volume>1450</volume>: <fpage>1</fpage>–<lpage>265</lpage>.</mixed-citation></ref></ref-list></tp:taxon-treatment>
