# Supplementary material for: A revision of the genus Protorthodes McDunnough with descriptions of a new genus and four new species (Lepidoptera, Noctuidae, Noctuinae, Eriopygini)
Source: Zookeys. 2014 Jun 27;(421):139–79. doi: 10.3897/zookeys.421.6664 (PMC4109474; doi:10.3897/zookeys.421.6664)
Supplement: XML Treatment for Protorthodes texicana [file zookeys.421.6664-treatment10.xml]

<!DOCTYPE tp:taxon-treatment
  PUBLIC "-//TaxonX//DTD Taxonomic Treatment Publishing DTD v0 20100105//EN" "tax-treatment-NSO.dtd">
<tp:taxon-treatment xmlns:tp="http://www.plazi.org/taxpub"><tp:treatment-meta><kwd-group><label>Taxon classification</label><kwd><named-content content-type="kingdom">Animalia</named-content></kwd><kwd><named-content content-type="order">Lepidoptera</named-content></kwd><kwd><named-content content-type="family">Noctuidae</named-content></kwd></kwd-group><mixed-citation publication-type="journal"><person-group><name><surname>Lafontaine</surname><given-names>J. Donald</given-names></name><name><surname>Walsh</surname><given-names>J. Bruce</given-names></name><name><surname>Ferris</surname><given-names>Clifford D.</given-names></name></person-group><article-title>A revision of the genus <italic>Protorthodes</italic> McDunnough with descriptions of a new genus and four new species (Lepidoptera, Noctuidae, Noctuinae, Eriopygini)</article-title><source>Zookeys</source><day>27</day><month>6</month><year>2014</year><volume>2014</volume><issue>421</issue><fpage>139</fpage><lpage>179</lpage><pub-id pub-id-type="doi">10.3897/zookeys.421.6664</pub-id></mixed-citation></tp:treatment-meta><tp:nomenclature><tp:taxon-name>
                            <tp:taxon-name-part taxon-name-part-type="genus">Protorthodes</tp:taxon-name-part>
                            <tp:taxon-name-part taxon-name-part-type="species">texicana</tp:taxon-name-part>
                            <object-id xmlns:xlink="http://www.w3.org/1999/xlink" content-type="zoobank" xlink:type="simple">http://zoobank.org/AB0E914C-193A-483D-9561-170B352D9062</object-id>
                        </tp:taxon-name><tp:taxon-authority>Lafontaine</tp:taxon-authority><tp:taxon-status xmlns:xlink="http://www.w3.org/1999/xlink" xlink:type="simple">sp. n.</tp:taxon-status><xref ref-type="fig" rid="F2">Figs 27–29</xref><xref ref-type="fig" rid="F5">, 63</xref><xref ref-type="fig" rid="F8">, 81</xref><xref ref-type="fig" rid="F2m">; Map 8</xref><!--PageBreak--><!--PageBreak--></tp:nomenclature><tp:treatment-sec sec-type="Type material"><title>Type material.</title><p><bold>Holotype</bold> ♂. USA, Texas, Uvalde Co., Concan, Neals Lodges, 1300’, at uv, 3 April 1990, Noel McFarland. CNC. <bold>Paratypes:</bold> 22 ♂, 23 ♀. Same locality and collector as for holotype, 23 March 1990 (1 ♀); USA, Texas, Uvalde Co., Concan, 3 Oct. 1992, E. Knudson (1 ♂). Mexico, Chiapas, San Cristóbal de las Casas, 7200’, 4–29 May 1969, J.E.H. Martin (21 ♂, 22 ♀.). Paratypes deposited in CNC, TLSRC, USNM.</p></tp:treatment-sec><tp:treatment-sec sec-type="Etymology"><title>Etymology.</title><p>This species is both Texan and Mexican, thus the name <italic>texicana</italic>.</p></tp:treatment-sec><tp:treatment-sec sec-type="Diagnosis"><title>Diagnosis.</title><p><italic><tp:taxon-name>Protorthodes texicana</tp:taxon-name></italic> can be recognized by the brown forewings with the transverse lines defined by pale buff and dark-brown lines, and the reniform and orbicular spots darker brown than the ground color with a pale buff outline. <italic><tp:taxon-name>Protorthodes texicana</tp:taxon-name></italic> is most likely to be confused with <italic><tp:taxon-name>Protorthodes oviduca</tp:taxon-name></italic> or <italic><tp:taxon-name>Protorthodes orobia</tp:taxon-name></italic>, however, <italic><tp:taxon-name>Protorthodes texicana</tp:taxon-name></italic> but does not have the reddish tints to the forewing of <italic><tp:taxon-name>Protorthodes oviduca</tp:taxon-name></italic>, and has by the less contrasting white lines on the forewing than <italic><tp:taxon-name>Protorthodes orobia</tp:taxon-name></italic>. The male genitalia of <italic><tp:taxon-name>Protorthodes texicana</tp:taxon-name></italic> are characterized by large, heavily-sclerotized, spinulose hood-like structure that projects posteriorly from the dorsal margin of the sacculus, and the clasper-digitus combination that creates a structure with three processes; the homologies of this assemblage are best interpreted by comparison with the more rudimentary form found in <italic><tp:taxon-name>Protorthodes oviduca</tp:taxon-name></italic>. The female genitalia are characterized by the large, heavily-sclerotized, double-lobed plate covering the ostium bursae ventrally.</p></tp:treatment-sec><tp:treatment-sec sec-type="Description"><title>Description.</title><p><bold>Adult.</bold> Male and female similar in size, color, and maculation. Forewing length: 12–14 mm. <bold>Head</bold> – Male antenna with individual segments bipectinate, 3.8–4.0 × as wide as the central shaft (anterior rami 1.9–2.1 × as wide, posterior rami 1.4–1.5 × as wide). Female antenna filiform, minutely setose ventrally. Palpi and head clothed with spatulate apically-forked setae, pale buff or gray basally, dark-brown patch subapically, with pale-gray and pale buff tips creating a brown color with a hoary overlay. <bold>Thorax</bold> – Covered with similar scales to those of head; with slightly raised prothoracic and metathoracic tufts. <!--PageBreak--><italic>Legs</italic>: Appearing speckled with mixture of buff and darker gray-brown scales. Tibiae without spiniform setae. Tarsi with three ventral rows of spiniform setae. <italic>Wings</italic>: Dorsal forewing pale brown with dusting of darker-brown scales; subbasal, antemedial, postmedial, and subterminal lines buff, partially bordered by darker-brown scales; reniform spot gray-brown, darker than forewing and with pale-buff outline, with slight constriction on anterior and posterior margin, giving it a figure 8 shape; orbicular spot similar in color, rounded or obliquely oval; fringe with two irregular rows of spatulate scales, pale-brown at base, darker toward tips. Dorsal hindwing pale fuscous basally with darker fuscous on discal spot, wing veins, and marginal area of wing; fringe pale fuscous white with irregular darker fuscous medial line. <bold>Male genitalia</bold> – Uncus mainly evenly tapered from base to apex except slightly swollen laterally subbasally, sparely covered with long hair-like setae, apex compressed and flattened. Valve gradually tapered from base, abruptly constricted subapically to define a rounded cucullus; sacculus sclerotized, about 0.4 × length of valve, dorsal margin extended into elongated, hollow, hood-like process with outer surface covered by spines, its apex extending to base of ampulla of clasper; ventral base of clasper extending from sacculus ending in rounded lobe from which arises a heavily-sclerotized, partially articulated, tear-drop-shaped process projecting posteriorly; dorsal base of clasper articulates with long heavily-sclerotized ampulla of clasper with apex spatulate, extending posterodorsally beyond costal margin of valve; digitus appearing to be a heavily-sclerotized extension from editum; apex of digitus a stout apically blunt process with short conical setae-tipped spines at apex; cucullus densely covered with long, stiff setae projecting anterodorsally, and no apical corona; central part of transtilla densely spinulose; juxta a long narrow plate, broad basally, tapered posteriorly with subapical constriction. Aedeagus extended ventrally into short spine-like tip free of vesica. Vesica about 2 × as long as aedeagus; vesica with submedial coil and ½ postmedial coil, the latter with short diverticulum on posterior side; vesica without spines or cornuti. <bold>Female genitalia</bold> – Corpus bursae membranous, rounded, without signa. Appendix bursae with two short coils, arising from posterior dorsal surface of corpus bursae. Ductus bursae 1.5 × as long as corpus bursae, anterior 2/3 membranous, posterior 1/3 covered with thin, longitudinal sclerotized striations; a heavily sclerotized, double-lobed plate covering ostial part of ductus bursae and anterior-ventral part of abdominal segment eight; abdominal segment eight 1.5 × as long as wide, lightly sclerotized; anterior apophyses 0.5 × as long as abdominal segment eight; posterior apohyses folding near middle, about 2.5 × longer than anterior apophyses. Anal papillae long and tapered, 0.5 × as long as abdominal segment eight; anal papillae lightly sclerotized, long setae sparsely scattered over surface, short setae abundant near apex of papillae.</p></tp:treatment-sec><tp:treatment-sec sec-type="Distribution and biology"><title>Distribution and biology.</title><p>The immature stages are unknown. <italic><tp:taxon-name>Protorthodes texicana</tp:taxon-name></italic> is known from two areas, west-central Texas and southern Mexico. Adults were collected between late March and late May and in early October. The immature stages are unknown.</p></tp:treatment-sec><tp:treatment-sec><!--Section generated to contain objects referenced in tp:taxon-treatment.--><fig id="F2" position="float" orientation="portrait"><label>Figures 19–36.</label><caption><p><italic><tp:taxon-name>Protorthodes</tp:taxon-name></italic> adults <bold>19</bold> <italic><tp:taxon-name>Protorthodes mulina</tp:taxon-name></italic> ♂, USA, Arizona, Cochise Co., Huachuca Mts, Ash Canyon, 5100’ <bold>20</bold> <italic><tp:taxon-name>Protorthodes mulina</tp:taxon-name></italic> ♀, USA, Arizona, Cochise Co., Huachuca Mts, Ash Canyon, 5100’ <bold>21</bold> <italic><tp:taxon-name>Protorthodes oviduca</tp:taxon-name></italic> ♂, USA, Florida, Marion Co., W. Anthony Rd, 1.4 mi WSW Anthony <bold>22</bold> <italic><tp:taxon-name>Protorthodes oviduca</tp:taxon-name></italic> ♂, USA, Colorado, Grand Co., Hot Sulphur Springs, 7670’ <bold>23</bold> <italic><tp:taxon-name>Protorthodes oviduca</tp:taxon-name></italic> ♀, USA, Florida, Marion Co., W. Anthony Rd, 1.4 mi WSW Anthony <bold>24</bold> <italic><tp:taxon-name>Protorthodes orobia</tp:taxon-name></italic> ♂, USA, Texas, San Patricio Co., Sinton <bold>25</bold> <italic><tp:taxon-name>Protorthodes melanopis</tp:taxon-name></italic> ♂, USA, New Mexico, Grant Co., Mangas Springs <bold>26</bold> <italic><tp:taxon-name>Protorthodes melanopis</tp:taxon-name></italic> ♀, USA, New Mexico, Eddy Co., Carlsbad Caverns National Park <bold>27</bold> <italic><tp:taxon-name>Protorthodes texicana</tp:taxon-name></italic> ♂ holotype, USA, Texas, Uvalde Co., Concan, 1300’ <bold>28</bold> <italic><tp:taxon-name>Protorthodes texicana</tp:taxon-name></italic> ♀ paratype, USA, Texas, Uvalde Co., Concan <bold>29</bold> <italic><tp:taxon-name>Protorthodes texicana</tp:taxon-name></italic> ♂ paratype, Mexico, Chiapas, San Cristóbal de las Casas, 7200’ <bold>30</bold> <italic><tp:taxon-name>Protorthodes mexicana</tp:taxon-name></italic> ♂ holotype, Mexico, Jalapa, Guadalahara <bold>31</bold> <italic><tp:taxon-name>Protorthodes perforata</tp:taxon-name></italic> ♂, USA, California, San Diego Co., Jacumba, 2850’ <bold>32</bold> <italic><tp:taxon-name>Protorthodes perforata</tp:taxon-name></italic> ♀, USA, California, San Diego Co., Scissor’s Crossing <bold>33</bold> <italic><tp:taxon-name>Protorthodes rufula</tp:taxon-name></italic> ♂, USA, Oregon, Josephine Co., Mi 6-13 Illinois River Road <bold>34</bold> <italic><tp:taxon-name>Protorthodes rufula</tp:taxon-name></italic> ♂, USA, California, San Diego Co., Torrey Pines State Reserve <bold>35</bold> <italic><tp:taxon-name>Protorthodes rufula</tp:taxon-name></italic> ♂, USA, California, Sonoma Co., Petaluma <bold>36</bold> <italic><tp:taxon-name>Protorthodes rufula</tp:taxon-name></italic> ♂, USA, California, San Diego Co., Mira Mesa at Penasquitos Canyon.</p></caption><graphic xmlns:xlink="http://www.w3.org/1999/xlink" xlink:href="zookeys-421-139-g003.jpg" position="float" orientation="portrait" xlink:type="simple"/></fig><fig id="F5" position="float" orientation="portrait"><label>Figures 61–65.</label><caption><p><italic><tp:taxon-name>Protorthodes</tp:taxon-name></italic> male genitalia. <bold>61</bold> <italic><tp:taxon-name>Protorthodes orobia</tp:taxon-name></italic>; CNC slide 15580 <bold>62</bold> <italic><tp:taxon-name>Protorthodes melanopis</tp:taxon-name></italic>; CNC slide 11603 <bold>63</bold> <italic><tp:taxon-name>Protorthodes texicana</tp:taxon-name></italic>; CNC slide 15658 <bold>64</bold> <italic><tp:taxon-name>Protorthodes mexicana</tp:taxon-name></italic>; CNC slide 11593 <bold>65</bold> <italic><tp:taxon-name>Protorthodes perforata</tp:taxon-name></italic>; CNC slide 11478.</p></caption><graphic xmlns:xlink="http://www.w3.org/1999/xlink" xlink:href="zookeys-421-139-g007.jpg" position="float" orientation="portrait" xlink:type="simple"/></fig><fig id="F8" position="float" orientation="portrait"><label>Figures 73–81.</label><caption><p><italic><tp:taxon-name>Protorthodes</tp:taxon-name></italic> female genitalia. <bold>73</bold> <italic><tp:taxon-name>Protorthodes curtica</tp:taxon-name></italic>; CNC slide 16552 <bold>74</bold> <italic><tp:taxon-name>Protorthodes eureka</tp:taxon-name></italic>; CNC slide 15255 <bold>75</bold> <italic><tp:taxon-name>Protorthodes incincta</tp:taxon-name></italic>; CNC slide 15562 <bold>76</bold> <italic><tp:taxon-name>Protorthodes argentoppida</tp:taxon-name></italic>; CNC slide 15253 <bold>77</bold> <italic><tp:taxon-name>Protorthodes mulina</tp:taxon-name></italic>; CNC slide 15577 <bold>78</bold> <italic><tp:taxon-name>Protorthodes oviduca</tp:taxon-name></italic>; CNC slide 15245 <bold>79</bold> <italic><tp:taxon-name>Protorthodes orobia</tp:taxon-name></italic>; CNC slide 11604 <bold>80</bold> <italic><tp:taxon-name>Protorthodes melanopis</tp:taxon-name></italic>; CNC slide 16004 <bold>81</bold> <italic><tp:taxon-name>Protorthodes texicana</tp:taxon-name></italic>; CNC slide 15254.</p></caption><graphic xmlns:xlink="http://www.w3.org/1999/xlink" xlink:href="zookeys-421-139-g011.jpg" position="float" orientation="portrait" xlink:type="simple"/></fig><fig id="F2m" position="float" orientation="portrait"><label>Maps 7–12.</label><caption><p>Distribution of examined material for <italic><tp:taxon-name>Protorthodes</tp:taxon-name></italic> species. <bold>7</bold> <italic><tp:taxon-name>Protorthodes orobia</tp:taxon-name></italic> and <italic><tp:taxon-name>Protorthodes melanopis</tp:taxon-name></italic> <bold>8</bold> <italic><tp:taxon-name>Protorthodes texicana</tp:taxon-name></italic> and <italic><tp:taxon-name>Protorthodes mexicana</tp:taxon-name></italic> <bold>9</bold> <italic><tp:taxon-name>Protorthodes perforata</tp:taxon-name></italic> <bold>10</bold> <italic><tp:taxon-name>Protorthodes rufula</tp:taxon-name></italic> <bold>11</bold> <italic><tp:taxon-name>Protorthodes ustulata</tp:taxon-name></italic> 12 <italic><tp:taxon-name>Protorthodes alfkenii</tp:taxon-name></italic>.</p></caption><graphic xmlns:xlink="http://www.w3.org/1999/xlink" xlink:href="zookeys-421-139-g004.jpg" position="float" orientation="portrait" xlink:type="simple"/></fig></tp:treatment-sec></tp:taxon-treatment>
