# Supplementary material for: A revision of the genus Protorthodes McDunnough with descriptions of a new genus and four new species (Lepidoptera, Noctuidae, Noctuinae, Eriopygini)
Source: Zookeys. 2014 Jun 27;(421):139–79. doi: 10.3897/zookeys.421.6664 (PMC4109474; doi:10.3897/zookeys.421.6664)
Supplement: XML Treatment for Protorthodes mexicana [file zookeys.421.6664-treatment11.xml]

<!DOCTYPE tp:taxon-treatment
  PUBLIC "-//TaxonX//DTD Taxonomic Treatment Publishing DTD v0 20100105//EN" "tax-treatment-NSO.dtd">
<tp:taxon-treatment xmlns:tp="http://www.plazi.org/taxpub"><tp:treatment-meta><kwd-group><label>Taxon classification</label><kwd><named-content content-type="kingdom">Animalia</named-content></kwd><kwd><named-content content-type="order">Lepidoptera</named-content></kwd><kwd><named-content content-type="family">Noctuidae</named-content></kwd></kwd-group><mixed-citation publication-type="journal"><person-group><name><surname>Lafontaine</surname><given-names>J. Donald</given-names></name><name><surname>Walsh</surname><given-names>J. Bruce</given-names></name><name><surname>Ferris</surname><given-names>Clifford D.</given-names></name></person-group><article-title>A revision of the genus <italic>Protorthodes</italic> McDunnough with descriptions of a new genus and four new species (Lepidoptera, Noctuidae, Noctuinae, Eriopygini)</article-title><source>Zookeys</source><day>27</day><month>6</month><year>2014</year><volume>2014</volume><issue>421</issue><fpage>139</fpage><lpage>179</lpage><pub-id pub-id-type="doi">10.3897/zookeys.421.6664</pub-id></mixed-citation></tp:treatment-meta><tp:nomenclature><tp:taxon-name>
                            <tp:taxon-name-part taxon-name-part-type="genus">Protorthodes</tp:taxon-name-part>
                            <tp:taxon-name-part taxon-name-part-type="species">mexicana</tp:taxon-name-part>
                            <object-id xmlns:xlink="http://www.w3.org/1999/xlink" content-type="zoobank" xlink:type="simple">http://zoobank.org/C80FBEEF-2BA2-4C96-966C-7517C3CD38EA</object-id>
                        </tp:taxon-name><tp:taxon-authority>Lafontaine</tp:taxon-authority><tp:taxon-status xmlns:xlink="http://www.w3.org/1999/xlink" xlink:type="simple">sp. n.</tp:taxon-status><xref ref-type="fig" rid="F2">Figs 30</xref><xref ref-type="fig" rid="F5">, 64</xref><xref ref-type="fig" rid="F2m">; Map 8</xref></tp:nomenclature><tp:treatment-sec sec-type="Type material"><title>Type material.</title><p><bold>Holotype</bold> ♂. Mexico, Jalapa, Guadalahara, 28–30 April 1961, Howden &amp; Martin, CNC.</p></tp:treatment-sec><tp:treatment-sec sec-type="Etymology"><title>Etymology.</title><p>This species is known only from Mexico, thus the species name <italic>mexicana</italic>.</p></tp:treatment-sec><tp:treatment-sec sec-type="Diagnosis"><title>Diagnosis.</title><p><italic><tp:taxon-name>Protorthodes mexicana</tp:taxon-name></italic> is closely related to <italic><tp:taxon-name>Protorthodes texicana</tp:taxon-name></italic>. <italic><tp:taxon-name>Protorthodes mexicana</tp:taxon-name></italic> can be recognized by the pale whitish-buff color of the forewing, the white translucent hindwing. In the male genitalia the ventral process of the clasper assemblage is apically spatulate in <italic><tp:taxon-name>Protorthodes mexicana</tp:taxon-name></italic> (apically tapered in <italic><tp:taxon-name>Protorthodes texicana</tp:taxon-name></italic>), and the vesica has two full coils (1½ in <italic><tp:taxon-name>Protorthodes texicana</tp:taxon-name></italic>).</p></tp:treatment-sec><tp:treatment-sec sec-type="Description"><title>Description.</title><p><bold>Adult male.</bold> (Female unknown). Forewing length: 12 mm. <bold>Head</bold> – Male antenna with individual segments bipectinate, 3.8 × as wide as the central shaft (anterior rami 1.9 × as wide, posterior rami 1.4 × as wide). Palpi and head clothed with spatulate apically-forked setae, pale whitish, some with pale-brown patch subapically, with whitish-buff tips. <bold>Thorax</bold> – Covered with similar scales to those of <!--PageBreak-->head; with slightly raised prothoracic and metathoracic tufts. <italic>Legs</italic>: Appearing speckled with mixture of whitish-buff and gray-buff. Tibiae without spiniform setae. Tarsi with three ventral rows of spiniform setae. <italic>Wings</italic>: Dorsal forewing pale whitish buff brown with dusting of pale-brown scales; subbasal, antemedial and postmedial lines very faint, indicated by paler lines bordered on each side by scattered pale-brown scales; subterminal line more distinct because of darker shading in terminal area and outer part of subterminal area adjacent to it; reniform and orbicular spots slightly darker than ground color, outlined in white; terminal area darker than remainder of forewing because of more numerous gray-brown scales; fringe similar in color to subterminal area with base of fringe whitish-buff. Dorsal hindwing white, translucent, with trace of darker scaling on veins and wing margin; fringe white with scattered pale fuscous scales. <bold>Male genitalia</bold> – Similar to those of <italic><tp:taxon-name>Protorthodes texicana</tp:taxon-name></italic> with following exceptions: lower process of clasper apically flattened and enlarged, spatulate (apically tapered and tear-drop shaped in <italic><tp:taxon-name>Protorthodes texicana</tp:taxon-name></italic>); spine-covered dorsal process of sacculus acutely tapered to point (posterior apex blunt and rounded in <italic><tp:taxon-name>Protorthodes texicana</tp:taxon-name></italic>); vesica with two coils (1½ coils in <italic><tp:taxon-name>Protorthodes texicana</tp:taxon-name></italic>).</p></tp:treatment-sec><tp:treatment-sec sec-type="Distribution and biology"><title>Distribution and biology.</title><p>The female and immature stages are unknown. The species is known only from the type locality where the holotype was collected in late April.</p></tp:treatment-sec><tp:treatment-sec><!--Section generated to contain objects referenced in tp:taxon-treatment.--><fig id="F2" position="float" orientation="portrait"><label>Figures 19–36.</label><caption><p><italic><tp:taxon-name>Protorthodes</tp:taxon-name></italic> adults <bold>19</bold> <italic><tp:taxon-name>Protorthodes mulina</tp:taxon-name></italic> ♂, USA, Arizona, Cochise Co., Huachuca Mts, Ash Canyon, 5100’ <bold>20</bold> <italic><tp:taxon-name>Protorthodes mulina</tp:taxon-name></italic> ♀, USA, Arizona, Cochise Co., Huachuca Mts, Ash Canyon, 5100’ <bold>21</bold> <italic><tp:taxon-name>Protorthodes oviduca</tp:taxon-name></italic> ♂, USA, Florida, Marion Co., W. Anthony Rd, 1.4 mi WSW Anthony <bold>22</bold> <italic><tp:taxon-name>Protorthodes oviduca</tp:taxon-name></italic> ♂, USA, Colorado, Grand Co., Hot Sulphur Springs, 7670’ <bold>23</bold> <italic><tp:taxon-name>Protorthodes oviduca</tp:taxon-name></italic> ♀, USA, Florida, Marion Co., W. Anthony Rd, 1.4 mi WSW Anthony <bold>24</bold> <italic><tp:taxon-name>Protorthodes orobia</tp:taxon-name></italic> ♂, USA, Texas, San Patricio Co., Sinton <bold>25</bold> <italic><tp:taxon-name>Protorthodes melanopis</tp:taxon-name></italic> ♂, USA, New Mexico, Grant Co., Mangas Springs <bold>26</bold> <italic><tp:taxon-name>Protorthodes melanopis</tp:taxon-name></italic> ♀, USA, New Mexico, Eddy Co., Carlsbad Caverns National Park <bold>27</bold> <italic><tp:taxon-name>Protorthodes texicana</tp:taxon-name></italic> ♂ holotype, USA, Texas, Uvalde Co., Concan, 1300’ <bold>28</bold> <italic><tp:taxon-name>Protorthodes texicana</tp:taxon-name></italic> ♀ paratype, USA, Texas, Uvalde Co., Concan <bold>29</bold> <italic><tp:taxon-name>Protorthodes texicana</tp:taxon-name></italic> ♂ paratype, Mexico, Chiapas, San Cristóbal de las Casas, 7200’ <bold>30</bold> <italic><tp:taxon-name>Protorthodes mexicana</tp:taxon-name></italic> ♂ holotype, Mexico, Jalapa, Guadalahara <bold>31</bold> <italic><tp:taxon-name>Protorthodes perforata</tp:taxon-name></italic> ♂, USA, California, San Diego Co., Jacumba, 2850’ <bold>32</bold> <italic><tp:taxon-name>Protorthodes perforata</tp:taxon-name></italic> ♀, USA, California, San Diego Co., Scissor’s Crossing <bold>33</bold> <italic><tp:taxon-name>Protorthodes rufula</tp:taxon-name></italic> ♂, USA, Oregon, Josephine Co., Mi 6-13 Illinois River Road <bold>34</bold> <italic><tp:taxon-name>Protorthodes rufula</tp:taxon-name></italic> ♂, USA, California, San Diego Co., Torrey Pines State Reserve <bold>35</bold> <italic><tp:taxon-name>Protorthodes rufula</tp:taxon-name></italic> ♂, USA, California, Sonoma Co., Petaluma <bold>36</bold> <italic><tp:taxon-name>Protorthodes rufula</tp:taxon-name></italic> ♂, USA, California, San Diego Co., Mira Mesa at Penasquitos Canyon.</p></caption><graphic xmlns:xlink="http://www.w3.org/1999/xlink" xlink:href="zookeys-421-139-g003.jpg" position="float" orientation="portrait" xlink:type="simple"/></fig><fig id="F5" position="float" orientation="portrait"><label>Figures 61–65.</label><caption><p><italic><tp:taxon-name>Protorthodes</tp:taxon-name></italic> male genitalia. <bold>61</bold> <italic><tp:taxon-name>Protorthodes orobia</tp:taxon-name></italic>; CNC slide 15580 <bold>62</bold> <italic><tp:taxon-name>Protorthodes melanopis</tp:taxon-name></italic>; CNC slide 11603 <bold>63</bold> <italic><tp:taxon-name>Protorthodes texicana</tp:taxon-name></italic>; CNC slide 15658 <bold>64</bold> <italic><tp:taxon-name>Protorthodes mexicana</tp:taxon-name></italic>; CNC slide 11593 <bold>65</bold> <italic><tp:taxon-name>Protorthodes perforata</tp:taxon-name></italic>; CNC slide 11478.</p></caption><graphic xmlns:xlink="http://www.w3.org/1999/xlink" xlink:href="zookeys-421-139-g007.jpg" position="float" orientation="portrait" xlink:type="simple"/></fig><fig id="F2m" position="float" orientation="portrait"><label>Maps 7–12.</label><caption><p>Distribution of examined material for <italic><tp:taxon-name>Protorthodes</tp:taxon-name></italic> species. <bold>7</bold> <italic><tp:taxon-name>Protorthodes orobia</tp:taxon-name></italic> and <italic><tp:taxon-name>Protorthodes melanopis</tp:taxon-name></italic> <bold>8</bold> <italic><tp:taxon-name>Protorthodes texicana</tp:taxon-name></italic> and <italic><tp:taxon-name>Protorthodes mexicana</tp:taxon-name></italic> <bold>9</bold> <italic><tp:taxon-name>Protorthodes perforata</tp:taxon-name></italic> <bold>10</bold> <italic><tp:taxon-name>Protorthodes rufula</tp:taxon-name></italic> <bold>11</bold> <italic><tp:taxon-name>Protorthodes ustulata</tp:taxon-name></italic> 12 <italic><tp:taxon-name>Protorthodes alfkenii</tp:taxon-name></italic>.</p></caption><graphic xmlns:xlink="http://www.w3.org/1999/xlink" xlink:href="zookeys-421-139-g004.jpg" position="float" orientation="portrait" xlink:type="simple"/></fig></tp:treatment-sec></tp:taxon-treatment>
