# Supplementary material for: A revision of the genus Protorthodes McDunnough with descriptions of a new genus and four new species (Lepidoptera, Noctuidae, Noctuinae, Eriopygini)
Source: Zookeys. 2014 Jun 27;(421):139–79. doi: 10.3897/zookeys.421.6664 (PMC4109474; doi:10.3897/zookeys.421.6664)
Supplement: XML Treatment for Protorthodes perforata [file zookeys.421.6664-treatment12.xml]

<!DOCTYPE tp:taxon-treatment
  PUBLIC "-//TaxonX//DTD Taxonomic Treatment Publishing DTD v0 20100105//EN" "tax-treatment-NSO.dtd">
<tp:taxon-treatment xmlns:tp="http://www.plazi.org/taxpub"><tp:treatment-meta><kwd-group><label>Taxon classification</label><kwd><named-content content-type="kingdom">Animalia</named-content></kwd><kwd><named-content content-type="order">Lepidoptera</named-content></kwd><kwd><named-content content-type="family">Noctuidae</named-content></kwd></kwd-group><mixed-citation publication-type="journal"><person-group><name><surname>Lafontaine</surname><given-names>J. Donald</given-names></name><name><surname>Walsh</surname><given-names>J. Bruce</given-names></name><name><surname>Ferris</surname><given-names>Clifford D.</given-names></name></person-group><article-title>A revision of the genus <italic>Protorthodes</italic> McDunnough with descriptions of a new genus and four new species (Lepidoptera, Noctuidae, Noctuinae, Eriopygini)</article-title><source>Zookeys</source><day>27</day><month>6</month><year>2014</year><volume>2014</volume><issue>421</issue><fpage>139</fpage><lpage>179</lpage><pub-id pub-id-type="doi">10.3897/zookeys.421.6664</pub-id></mixed-citation></tp:treatment-meta><tp:nomenclature><tp:taxon-name>
                            <tp:taxon-name-part taxon-name-part-type="genus">Protorthodes</tp:taxon-name-part>
                            <tp:taxon-name-part taxon-name-part-type="species">perforata</tp:taxon-name-part>
                        </tp:taxon-name><tp:taxon-authority>(Grote, 1883)</tp:taxon-authority><xref ref-type="fig" rid="F2">Figs 31</xref><xref ref-type="fig" rid="F2">, 32</xref><xref ref-type="fig" rid="F5">, 65</xref><xref ref-type="fig" rid="F9">, 82</xref><xref ref-type="fig" rid="F2m">; Map 9</xref><tp:nomenclature-citation-list><tp:nomenclature-citation><tp:taxon-name>Taeniocampa perforata</tp:taxon-name><comment> Grote, 1883: 73.</comment></tp:nomenclature-citation><tp:nomenclature-citation><tp:taxon-name>Eriopyga constans</tp:taxon-name><comment> Dyar, 1918: 344, <bold>syn. n.</bold></comment></tp:nomenclature-citation></tp:nomenclature-citation-list></tp:nomenclature><tp:treatment-sec sec-type="Type material"><title>Type material.</title><p><italic><tp:taxon-name>Taeniocampa perforata</tp:taxon-name></italic>: syntypes, USNM, examined. Type locality: Arizona. <italic><tp:taxon-name>Eriopyga constans</tp:taxon-name></italic>: holotype ♂, USNM, examined. Type locality: Mexico.</p></tp:treatment-sec><tp:treatment-sec sec-type="Diagnosis"><title>Diagnosis.</title><!--PageBreak--><p><italic><tp:taxon-name>Protorthodes perforata</tp:taxon-name></italic> can be recognized by the pale whitish gray to buffy gray color of the forewings with the reniform and orbicular spots darker gray than the ground color and each is outlined by a contrastingly pale line. Forewing length varies from 12 to 14 mm. The hindwing is dirty white with fuscous shading on the wing margins and veins in both sexes. This species is most likely to be confused with <italic><tp:taxon-name>Protorthodes rufula</tp:taxon-name></italic> in southern California where their ranges overlap. The forewing in <italic><tp:taxon-name>Protorthodes rufula</tp:taxon-name></italic> is darker and more mottled than that of <italic><tp:taxon-name>Protorthodes perforata</tp:taxon-name></italic>, and <italic><tp:taxon-name>Protorthodes rufula</tp:taxon-name></italic> usually has shades of red in the ground color. Males of <italic><tp:taxon-name>Protorthodes perforata</tp:taxon-name></italic> can readily be distinguished from those of <italic><tp:taxon-name>Protorthodes rufula</tp:taxon-name></italic> by brushing the scales away from the apices of the valves; in <italic><tp:taxon-name>Protorthodes perforata</tp:taxon-name></italic> the apices of the digitus on each valve are similar, barely extend beyond the ventral margins of the valve, and the apices curl to project anteroventrally. In <italic><tp:taxon-name>Protorthodes rufula</tp:taxon-name></italic>, by contrast, the left digitus projects posteroventrally, whereas the right digitus is much longer and projects posteriorly and extends beyond the apex of the right valve (<xref ref-type="fig" rid="F6">Fig. 66</xref>). On dissection, the valves of <italic><tp:taxon-name>Protorthodes perforata</tp:taxon-name></italic> are very wide postmedially with both the dorsal and ventral margins rounded and convex; the ampulla of the clasper is almost straight, bending posteriorly only near the apex; the heavily-sclerotized dorsal lobe of the sacculus is much larger and more convex than in <italic><tp:taxon-name>Protorthodes rufula</tp:taxon-name></italic>; and the large cornutus in the vesica is near the middle, whereas in <italic><tp:taxon-name>Protorthodes rufula</tp:taxon-name></italic> it is much closer to the base of the vesica; also the cornutus projects at a right angle to the axis of the vesica and parallel to the aedeagus. In the female genitalia of <italic><tp:taxon-name>Protorthodes perforata</tp:taxon-name></italic> the sclerotized mass of the ostium bursae covers almost the entire ductus bursae and is rounded anteriorly.</p></tp:treatment-sec><tp:treatment-sec sec-type="Distribution and biology"><title>Distribution and biology.</title><p><italic><tp:taxon-name>Protorthodes perforata</tp:taxon-name></italic> occurs across the southern United States from western Texas to southern California and southward to central Mexico. According to material examined, the range of <italic><tp:taxon-name>Protorthodes perforata</tp:taxon-name></italic> lies to the east of that of <italic><tp:taxon-name>Protorthodes rufula</tp:taxon-name></italic> with the westernmost records of <italic><tp:taxon-name>Protorthodes perforata</tp:taxon-name></italic> being from the desert areas in interior southern California. Adults were collected from early April to early July and again from mid-August to late October. The immature stages are unknown.</p></tp:treatment-sec><tp:treatment-sec><!--Section generated to contain objects referenced in tp:taxon-treatment.--><fig id="F2" position="float" orientation="portrait"><label>Figures 19–36.</label><caption><p><italic><tp:taxon-name>Protorthodes</tp:taxon-name></italic> adults <bold>19</bold> <italic><tp:taxon-name>Protorthodes mulina</tp:taxon-name></italic> ♂, USA, Arizona, Cochise Co., Huachuca Mts, Ash Canyon, 5100’ <bold>20</bold> <italic><tp:taxon-name>Protorthodes mulina</tp:taxon-name></italic> ♀, USA, Arizona, Cochise Co., Huachuca Mts, Ash Canyon, 5100’ <bold>21</bold> <italic><tp:taxon-name>Protorthodes oviduca</tp:taxon-name></italic> ♂, USA, Florida, Marion Co., W. Anthony Rd, 1.4 mi WSW Anthony <bold>22</bold> <italic><tp:taxon-name>Protorthodes oviduca</tp:taxon-name></italic> ♂, USA, Colorado, Grand Co., Hot Sulphur Springs, 7670’ <bold>23</bold> <italic><tp:taxon-name>Protorthodes oviduca</tp:taxon-name></italic> ♀, USA, Florida, Marion Co., W. Anthony Rd, 1.4 mi WSW Anthony <bold>24</bold> <italic><tp:taxon-name>Protorthodes orobia</tp:taxon-name></italic> ♂, USA, Texas, San Patricio Co., Sinton <bold>25</bold> <italic><tp:taxon-name>Protorthodes melanopis</tp:taxon-name></italic> ♂, USA, New Mexico, Grant Co., Mangas Springs <bold>26</bold> <italic><tp:taxon-name>Protorthodes melanopis</tp:taxon-name></italic> ♀, USA, New Mexico, Eddy Co., Carlsbad Caverns National Park <bold>27</bold> <italic><tp:taxon-name>Protorthodes texicana</tp:taxon-name></italic> ♂ holotype, USA, Texas, Uvalde Co., Concan, 1300’ <bold>28</bold> <italic><tp:taxon-name>Protorthodes texicana</tp:taxon-name></italic> ♀ paratype, USA, Texas, Uvalde Co., Concan <bold>29</bold> <italic><tp:taxon-name>Protorthodes texicana</tp:taxon-name></italic> ♂ paratype, Mexico, Chiapas, San Cristóbal de las Casas, 7200’ <bold>30</bold> <italic><tp:taxon-name>Protorthodes mexicana</tp:taxon-name></italic> ♂ holotype, Mexico, Jalapa, Guadalahara <bold>31</bold> <italic><tp:taxon-name>Protorthodes perforata</tp:taxon-name></italic> ♂, USA, California, San Diego Co., Jacumba, 2850’ <bold>32</bold> <italic><tp:taxon-name>Protorthodes perforata</tp:taxon-name></italic> ♀, USA, California, San Diego Co., Scissor’s Crossing <bold>33</bold> <italic><tp:taxon-name>Protorthodes rufula</tp:taxon-name></italic> ♂, USA, Oregon, Josephine Co., Mi 6-13 Illinois River Road <bold>34</bold> <italic><tp:taxon-name>Protorthodes rufula</tp:taxon-name></italic> ♂, USA, California, San Diego Co., Torrey Pines State Reserve <bold>35</bold> <italic><tp:taxon-name>Protorthodes rufula</tp:taxon-name></italic> ♂, USA, California, Sonoma Co., Petaluma <bold>36</bold> <italic><tp:taxon-name>Protorthodes rufula</tp:taxon-name></italic> ♂, USA, California, San Diego Co., Mira Mesa at Penasquitos Canyon.</p></caption><graphic xmlns:xlink="http://www.w3.org/1999/xlink" xlink:href="zookeys-421-139-g003.jpg" position="float" orientation="portrait" xlink:type="simple"/></fig><fig id="F5" position="float" orientation="portrait"><label>Figures 61–65.</label><caption><p><italic><tp:taxon-name>Protorthodes</tp:taxon-name></italic> male genitalia. <bold>61</bold> <italic><tp:taxon-name>Protorthodes orobia</tp:taxon-name></italic>; CNC slide 15580 <bold>62</bold> <italic><tp:taxon-name>Protorthodes melanopis</tp:taxon-name></italic>; CNC slide 11603 <bold>63</bold> <italic><tp:taxon-name>Protorthodes texicana</tp:taxon-name></italic>; CNC slide 15658 <bold>64</bold> <italic><tp:taxon-name>Protorthodes mexicana</tp:taxon-name></italic>; CNC slide 11593 <bold>65</bold> <italic><tp:taxon-name>Protorthodes perforata</tp:taxon-name></italic>; CNC slide 11478.</p></caption><graphic xmlns:xlink="http://www.w3.org/1999/xlink" xlink:href="zookeys-421-139-g007.jpg" position="float" orientation="portrait" xlink:type="simple"/></fig><fig id="F9" position="float" orientation="portrait"><label>Figures 82–89.</label><caption><p><italic><tp:taxon-name>Protorthodes</tp:taxon-name></italic> and <italic><tp:taxon-name>Nudorthordes</tp:taxon-name></italic> female genitalia. <bold>82</bold> <italic><tp:taxon-name>Protorthodes perforata</tp:taxon-name></italic>; CNC slide 15244 <bold>83</bold> <italic><tp:taxon-name>Protorthodes rufula</tp:taxon-name></italic>; CNC slide 15241 <bold>84</bold> <italic><tp:taxon-name>Protorthodes ustulata</tp:taxon-name></italic>; CNC slide 15246 <bold>85</bold> <italic><tp:taxon-name>Protorthodes alfkenii</tp:taxon-name></italic>; CNC slide 10927 <bold>86</bold> <italic><tp:taxon-name>Protorthodes antennata</tp:taxon-name></italic>; CNC slide 16605 <bold>87</bold> <italic><tp:taxon-name>Nudorthodes texana</tp:taxon-name></italic>; CNC slide 15239 <bold>88</bold> <italic><tp:taxon-name>Nudorthodes variabilis</tp:taxon-name></italic>; CNC slide 15251 <bold>89</bold> <italic><tp:taxon-name>Nudorthodes molino</tp:taxon-name></italic>; CNC slide 15240.</p></caption><graphic xmlns:xlink="http://www.w3.org/1999/xlink" xlink:href="zookeys-421-139-g012.jpg" position="float" orientation="portrait" xlink:type="simple"/></fig><fig id="F2m" position="float" orientation="portrait"><label>Maps 7–12.</label><caption><p>Distribution of examined material for <italic><tp:taxon-name>Protorthodes</tp:taxon-name></italic> species. <bold>7</bold> <italic><tp:taxon-name>Protorthodes orobia</tp:taxon-name></italic> and <italic><tp:taxon-name>Protorthodes melanopis</tp:taxon-name></italic> <bold>8</bold> <italic><tp:taxon-name>Protorthodes texicana</tp:taxon-name></italic> and <italic><tp:taxon-name>Protorthodes mexicana</tp:taxon-name></italic> <bold>9</bold> <italic><tp:taxon-name>Protorthodes perforata</tp:taxon-name></italic> <bold>10</bold> <italic><tp:taxon-name>Protorthodes rufula</tp:taxon-name></italic> <bold>11</bold> <italic><tp:taxon-name>Protorthodes ustulata</tp:taxon-name></italic> 12 <italic><tp:taxon-name>Protorthodes alfkenii</tp:taxon-name></italic>.</p></caption><graphic xmlns:xlink="http://www.w3.org/1999/xlink" xlink:href="zookeys-421-139-g004.jpg" position="float" orientation="portrait" xlink:type="simple"/></fig><fig id="F6" position="float" orientation="portrait"><label>Figures 66–69.</label><caption><p><italic><tp:taxon-name>Protorthodes</tp:taxon-name></italic> male genitalia. <bold>66</bold> <italic><tp:taxon-name>Protorthodes rufula</tp:taxon-name></italic>; CNC slide 11476 <bold>67</bold> <italic><tp:taxon-name>Protorthodes ustulata</tp:taxon-name></italic>; CNC slide 16599 <bold>68</bold> <italic><tp:taxon-name>Protorthodes alfkenii</tp:taxon-name></italic>; CNC slide 11788 <bold>69</bold> <italic><tp:taxon-name>Protorthodes antennata</tp:taxon-name></italic>; CNC slide 16608.</p></caption><graphic xmlns:xlink="http://www.w3.org/1999/xlink" xlink:href="zookeys-421-139-g008.jpg" position="float" orientation="portrait" xlink:type="simple"/></fig></tp:treatment-sec></tp:taxon-treatment>
