# Supplementary material for: A revision of the genus Protorthodes McDunnough with descriptions of a new genus and four new species (Lepidoptera, Noctuidae, Noctuinae, Eriopygini)
Source: Zookeys. 2014 Jun 27;(421):139–79. doi: 10.3897/zookeys.421.6664 (PMC4109474; doi:10.3897/zookeys.421.6664)
Supplement: XML Treatment for Protorthodes rufula [file zookeys.421.6664-treatment13.xml]

<!DOCTYPE tp:taxon-treatment
  PUBLIC "-//TaxonX//DTD Taxonomic Treatment Publishing DTD v0 20100105//EN" "tax-treatment-NSO.dtd">
<tp:taxon-treatment xmlns:tp="http://www.plazi.org/taxpub"><tp:treatment-meta><kwd-group><label>Taxon classification</label><kwd><named-content content-type="kingdom">Animalia</named-content></kwd><kwd><named-content content-type="order">Lepidoptera</named-content></kwd><kwd><named-content content-type="family">Noctuidae</named-content></kwd></kwd-group><mixed-citation publication-type="journal"><person-group><name><surname>Lafontaine</surname><given-names>J. Donald</given-names></name><name><surname>Walsh</surname><given-names>J. Bruce</given-names></name><name><surname>Ferris</surname><given-names>Clifford D.</given-names></name></person-group><article-title>A revision of the genus <italic>Protorthodes</italic> McDunnough with descriptions of a new genus and four new species (Lepidoptera, Noctuidae, Noctuinae, Eriopygini)</article-title><source>Zookeys</source><day>27</day><month>6</month><year>2014</year><volume>2014</volume><issue>421</issue><fpage>139</fpage><lpage>179</lpage><pub-id pub-id-type="doi">10.3897/zookeys.421.6664</pub-id></mixed-citation></tp:treatment-meta><tp:nomenclature><tp:taxon-name>
                            <tp:taxon-name-part taxon-name-part-type="genus">Protorthodes</tp:taxon-name-part>
                            <tp:taxon-name-part taxon-name-part-type="species">rufula</tp:taxon-name-part>
                        </tp:taxon-name><tp:taxon-authority>(Grote, 1874)</tp:taxon-authority><xref ref-type="fig" rid="F2">Figs 33</xref><xref ref-type="fig" rid="F3">–38</xref><xref ref-type="fig" rid="F6">, 66</xref><xref ref-type="fig" rid="F9">, 83</xref><xref ref-type="fig" rid="F2m">; Map 10</xref><tp:nomenclature-citation-list><tp:nomenclature-citation><tp:taxon-name>Dianthoecia rufula</tp:taxon-name><comment> Grote, 1874a: 64.</comment></tp:nomenclature-citation></tp:nomenclature-citation-list></tp:nomenclature><tp:treatment-sec sec-type="Type material"><title>Type material.</title><p><italic><tp:taxon-name>Dianthoecia rufula</tp:taxon-name></italic>: holotype ♀, BMNH, examined. Type locality: California, Oakland.</p></tp:treatment-sec><tp:treatment-sec sec-type="Diagnosis"><title>Diagnosis.</title><p><italic><tp:taxon-name>Protorthodes rufula</tp:taxon-name></italic> is much more varied in color than <italic><tp:taxon-name>Protorthodes perforata</tp:taxon-name></italic> with the forewing varying from pale whitish buff, through various shades of red and orange, to brown. Unlike in <italic><tp:taxon-name>Protorthodes perforata</tp:taxon-name></italic>, almost all specimens show some areas or patches of rufous shading and the ground color is much more mottled in <italic><tp:taxon-name>Protorthodes rufula</tp:taxon-name></italic>. Forewing length ranges from 13 to 16 mm, averaging larger than in <italic><tp:taxon-name>Protorthodes perforata</tp:taxon-name></italic>. In the male genitalia, the right digitus projects posteriorly beyond the end of the valve, whereas on the left valve it is shorter and projects posteroventrally below the valve; the ampulla of the clasper is evenly curved in a rounded arc on both valves; the dorsal lobe of the sacculus is elongated and narrow with the dorsal margin slightly concave and extending into a rounded densely setose lobe anteriorly. The vesica has a long cornutus about 1/3 from the base that projects along the axis of the vesica toward the end of the aedeagus. In the female genitalia the ostium bursae is covered by a heavily-sclerotized ventral plate that is lobed and convex posteriorly and concave where it meets the ductus bursae anteriorly; the ductus bursae is elongated, about 2 × as long as the ostial plate, and is sclerotized with elongated ridges and folds.</p><fig id="F3" position="float" orientation="portrait"><label>Figures 37–54.</label><caption><p><italic><tp:taxon-name>Protorthodes</tp:taxon-name></italic> and <italic><tp:taxon-name>Nudorthordes</tp:taxon-name></italic> adults <bold>37</bold> <italic><tp:taxon-name>Protorthodes rufula</tp:taxon-name></italic> ♀, USA, California, Sonoma Co., Petaluma <bold>38</bold> <italic><tp:taxon-name>Protorthodes rufula</tp:taxon-name></italic> ♀, USA, California, San Diego Co., Mira Mesa at Penasquitos Canyon <bold>39</bold> <italic><tp:taxon-name>Protorthodes ustulata</tp:taxon-name></italic> ♂ paratype, USA, Colorado, Larimer Co., Viestenz-Smith Mtn Park W of Loveland, 5700’ <bold>40</bold> <italic><tp:taxon-name>Protorthodes ustulata</tp:taxon-name></italic> ♀, USA, New Mexico, Grant Co., Signal Peak, 8020’, <named-content xmlns:xlink="http://www.w3.org/1999/xlink" content-type="dwc:verbatimCoordinates" xlink:type="simple">32°55.62’N, 108°09.91 W</named-content> <bold>41</bold> <italic><tp:taxon-name>Protorthodes alfkenii</tp:taxon-name></italic> ♀, USA, California, San Bernardino Co., San Bernardino Mts, Cactus Flats, 6100’ <bold>42</bold> <italic><tp:taxon-name>Protorthodes alfkenii</tp:taxon-name></italic> ♂, USA, Arizona, Cochise Co., Huachuca Mts, Carr Canyon, 5600’ <bold>43</bold> <italic><tp:taxon-name>Protorthodes alfkenii</tp:taxon-name></italic> ♀, USA, California, Ventura Co., Cuyama Valley, Apache Canyon <bold>44</bold> <italic><tp:taxon-name>Protorthodes antennata</tp:taxon-name></italic> ♂, USA, Arizona, Pima Co., Madera Canyon, 4600’ <bold>45</bold> <italic><tp:taxon-name>Protorthodes antennata</tp:taxon-name></italic> ♀, USA, Arizona, Pima Co., Baboquivari Mts <bold>46</bold> <italic><tp:taxon-name>Nudorthodes texana</tp:taxon-name></italic> ♂, USA, Texas, San Patricio Co., Sinton <bold>47</bold> <italic><tp:taxon-name>Nudorthodes texana</tp:taxon-name></italic> ♂, USA, Utah, Grand Co., Sego Canyon, 5900’, <named-content xmlns:xlink="http://www.w3.org/1999/xlink" content-type="dwc:verbatimCoordinates" xlink:type="simple">39°03.00'N, 109°43.42'W</named-content> <bold>48</bold> <italic><tp:taxon-name>Nudorthodes texana</tp:taxon-name></italic> ♂, USA, Nevada, Humboldt Co., Winnemucca Mts, 5600’ <bold>49</bold> <italic><tp:taxon-name>Nudorthodes texana</tp:taxon-name></italic> ♂, USA, California, Yuma Co., Yuma <bold>50</bold> <italic><tp:taxon-name>Nudorthodes variabilis</tp:taxon-name></italic> ♂, USA, California, Los Angeles Co., La Tuna Canyon <bold>51</bold> <italic><tp:taxon-name>Nudorthodes variabilis</tp:taxon-name></italic> ♂, USA, California, San Diego Co., Mira Mesa <bold>52</bold> <italic><tp:taxon-name>Nudorthodes molino</tp:taxon-name></italic> holotype ♂, USA, Arizona, Pima Co., Santa Catalina Mts, mi 5.5 Mt. Lemon Hwy, 4400’ <bold>53</bold> <italic><tp:taxon-name>Nudorthodes molino</tp:taxon-name></italic> paratype ♀, USA, Arizona, Pima Co., Baboquivari Mts, Brown Canyon, 4100’ <bold>54</bold> <italic><tp:taxon-name>Nudorthodes molino</tp:taxon-name></italic> paratype ♀, USA, Arizona, Santa Catalina Mts, mi 5.7 Mt. Lemon Hwy, 4400’.</p></caption><graphic xmlns:xlink="http://www.w3.org/1999/xlink" xlink:href="zookeys-421-139-g005.jpg" position="float" orientation="portrait" xlink:type="simple"/></fig><fig id="F4" position="float" orientation="portrait"><label>Figures 55–60.</label><caption><p><italic><tp:taxon-name>Protorthodes</tp:taxon-name></italic> male genitalia. <bold>55</bold> <italic><tp:taxon-name>Protorthodes curtica</tp:taxon-name></italic>; CNC slide 15555 <bold>56</bold> <italic><tp:taxon-name>Protorthodes eureka</tp:taxon-name></italic>; CNC slide 10889 <bold>57</bold> <italic><tp:taxon-name>Protorthodes incincta</tp:taxon-name></italic>; CNC slide 15327 <bold>58</bold> <italic><tp:taxon-name>Protorthodes argentoppida</tp:taxon-name></italic>; CNC slide 15237 <bold>59</bold> <italic><tp:taxon-name>Protorthodes mulina</tp:taxon-name></italic>; CNC slide 15576 <bold>60</bold> <italic><tp:taxon-name>Protorthodes oviduca</tp:taxon-name></italic>; CNC slide 15238.</p></caption><graphic xmlns:xlink="http://www.w3.org/1999/xlink" xlink:href="zookeys-421-139-g006.jpg" position="float" orientation="portrait" xlink:type="simple"/></fig><fig id="F5" position="float" orientation="portrait"><label>Figures 61–65.</label><caption><p><italic><tp:taxon-name>Protorthodes</tp:taxon-name></italic> male genitalia. <bold>61</bold> <italic><tp:taxon-name>Protorthodes orobia</tp:taxon-name></italic>; CNC slide 15580 <bold>62</bold> <italic><tp:taxon-name>Protorthodes melanopis</tp:taxon-name></italic>; CNC slide 11603 <bold>63</bold> <italic><tp:taxon-name>Protorthodes texicana</tp:taxon-name></italic>; CNC slide 15658 <bold>64</bold> <italic><tp:taxon-name>Protorthodes mexicana</tp:taxon-name></italic>; CNC slide 11593 <bold>65</bold> <italic><tp:taxon-name>Protorthodes perforata</tp:taxon-name></italic>; CNC slide 11478.</p></caption><graphic xmlns:xlink="http://www.w3.org/1999/xlink" xlink:href="zookeys-421-139-g007.jpg" position="float" orientation="portrait" xlink:type="simple"/></fig><fig id="F6" position="float" orientation="portrait"><label>Figures 66–69.</label><caption><p><italic><tp:taxon-name>Protorthodes</tp:taxon-name></italic> male genitalia. <bold>66</bold> <italic><tp:taxon-name>Protorthodes rufula</tp:taxon-name></italic>; CNC slide 11476 <bold>67</bold> <italic><tp:taxon-name>Protorthodes ustulata</tp:taxon-name></italic>; CNC slide 16599 <bold>68</bold> <italic><tp:taxon-name>Protorthodes alfkenii</tp:taxon-name></italic>; CNC slide 11788 <bold>69</bold> <italic><tp:taxon-name>Protorthodes antennata</tp:taxon-name></italic>; CNC slide 16608.</p></caption><graphic xmlns:xlink="http://www.w3.org/1999/xlink" xlink:href="zookeys-421-139-g008.jpg" position="float" orientation="portrait" xlink:type="simple"/></fig></tp:treatment-sec><tp:treatment-sec sec-type="Distribution and biology"><title>Distribution and biology.</title><p><italic><tp:taxon-name>Protorthodes rufula</tp:taxon-name></italic> is a species of the far west with most records being from the Pacific Coast, and the coastal mountain ranges from northern Washington to southern California – to the west of the known range of <italic><tp:taxon-name>Protorthodes perforata</tp:taxon-name></italic> in southern California. Adults were collected from mid-April to mid-June in the North (from mid-February in southern California) and again from early August to late October. The larva was described by <xref ref-type="bibr" rid="B4">Crumb (1956)</xref> and <xref ref-type="bibr" rid="B9">Godfrey (1972)</xref>.</p><!--PageBreak--></tp:treatment-sec><tp:treatment-sec><!--Section generated to contain objects referenced in tp:taxon-treatment.--><fig id="F2" position="float" orientation="portrait"><label>Figures 19–36.</label><caption><p><italic><tp:taxon-name>Protorthodes</tp:taxon-name></italic> adults <bold>19</bold> <italic><tp:taxon-name>Protorthodes mulina</tp:taxon-name></italic> ♂, USA, Arizona, Cochise Co., Huachuca Mts, Ash Canyon, 5100’ <bold>20</bold> <italic><tp:taxon-name>Protorthodes mulina</tp:taxon-name></italic> ♀, USA, Arizona, Cochise Co., Huachuca Mts, Ash Canyon, 5100’ <bold>21</bold> <italic><tp:taxon-name>Protorthodes oviduca</tp:taxon-name></italic> ♂, USA, Florida, Marion Co., W. Anthony Rd, 1.4 mi WSW Anthony <bold>22</bold> <italic><tp:taxon-name>Protorthodes oviduca</tp:taxon-name></italic> ♂, USA, Colorado, Grand Co., Hot Sulphur Springs, 7670’ <bold>23</bold> <italic><tp:taxon-name>Protorthodes oviduca</tp:taxon-name></italic> ♀, USA, Florida, Marion Co., W. Anthony Rd, 1.4 mi WSW Anthony <bold>24</bold> <italic><tp:taxon-name>Protorthodes orobia</tp:taxon-name></italic> ♂, USA, Texas, San Patricio Co., Sinton <bold>25</bold> <italic><tp:taxon-name>Protorthodes melanopis</tp:taxon-name></italic> ♂, USA, New Mexico, Grant Co., Mangas Springs <bold>26</bold> <italic><tp:taxon-name>Protorthodes melanopis</tp:taxon-name></italic> ♀, USA, New Mexico, Eddy Co., Carlsbad Caverns National Park <bold>27</bold> <italic><tp:taxon-name>Protorthodes texicana</tp:taxon-name></italic> ♂ holotype, USA, Texas, Uvalde Co., Concan, 1300’ <bold>28</bold> <italic><tp:taxon-name>Protorthodes texicana</tp:taxon-name></italic> ♀ paratype, USA, Texas, Uvalde Co., Concan <bold>29</bold> <italic><tp:taxon-name>Protorthodes texicana</tp:taxon-name></italic> ♂ paratype, Mexico, Chiapas, San Cristóbal de las Casas, 7200’ <bold>30</bold> <italic><tp:taxon-name>Protorthodes mexicana</tp:taxon-name></italic> ♂ holotype, Mexico, Jalapa, Guadalahara <bold>31</bold> <italic><tp:taxon-name>Protorthodes perforata</tp:taxon-name></italic> ♂, USA, California, San Diego Co., Jacumba, 2850’ <bold>32</bold> <italic><tp:taxon-name>Protorthodes perforata</tp:taxon-name></italic> ♀, USA, California, San Diego Co., Scissor’s Crossing <bold>33</bold> <italic><tp:taxon-name>Protorthodes rufula</tp:taxon-name></italic> ♂, USA, Oregon, Josephine Co., Mi 6-13 Illinois River Road <bold>34</bold> <italic><tp:taxon-name>Protorthodes rufula</tp:taxon-name></italic> ♂, USA, California, San Diego Co., Torrey Pines State Reserve <bold>35</bold> <italic><tp:taxon-name>Protorthodes rufula</tp:taxon-name></italic> ♂, USA, California, Sonoma Co., Petaluma <bold>36</bold> <italic><tp:taxon-name>Protorthodes rufula</tp:taxon-name></italic> ♂, USA, California, San Diego Co., Mira Mesa at Penasquitos Canyon.</p></caption><graphic xmlns:xlink="http://www.w3.org/1999/xlink" xlink:href="zookeys-421-139-g003.jpg" position="float" orientation="portrait" xlink:type="simple"/></fig><fig id="F9" position="float" orientation="portrait"><label>Figures 82–89.</label><caption><p><italic><tp:taxon-name>Protorthodes</tp:taxon-name></italic> and <italic><tp:taxon-name>Nudorthordes</tp:taxon-name></italic> female genitalia. <bold>82</bold> <italic><tp:taxon-name>Protorthodes perforata</tp:taxon-name></italic>; CNC slide 15244 <bold>83</bold> <italic><tp:taxon-name>Protorthodes rufula</tp:taxon-name></italic>; CNC slide 15241 <bold>84</bold> <italic><tp:taxon-name>Protorthodes ustulata</tp:taxon-name></italic>; CNC slide 15246 <bold>85</bold> <italic><tp:taxon-name>Protorthodes alfkenii</tp:taxon-name></italic>; CNC slide 10927 <bold>86</bold> <italic><tp:taxon-name>Protorthodes antennata</tp:taxon-name></italic>; CNC slide 16605 <bold>87</bold> <italic><tp:taxon-name>Nudorthodes texana</tp:taxon-name></italic>; CNC slide 15239 <bold>88</bold> <italic><tp:taxon-name>Nudorthodes variabilis</tp:taxon-name></italic>; CNC slide 15251 <bold>89</bold> <italic><tp:taxon-name>Nudorthodes molino</tp:taxon-name></italic>; CNC slide 15240.</p></caption><graphic xmlns:xlink="http://www.w3.org/1999/xlink" xlink:href="zookeys-421-139-g012.jpg" position="float" orientation="portrait" xlink:type="simple"/></fig><fig id="F2m" position="float" orientation="portrait"><label>Maps 7–12.</label><caption><p>Distribution of examined material for <italic><tp:taxon-name>Protorthodes</tp:taxon-name></italic> species. <bold>7</bold> <italic><tp:taxon-name>Protorthodes orobia</tp:taxon-name></italic> and <italic><tp:taxon-name>Protorthodes melanopis</tp:taxon-name></italic> <bold>8</bold> <italic><tp:taxon-name>Protorthodes texicana</tp:taxon-name></italic> and <italic><tp:taxon-name>Protorthodes mexicana</tp:taxon-name></italic> <bold>9</bold> <italic><tp:taxon-name>Protorthodes perforata</tp:taxon-name></italic> <bold>10</bold> <italic><tp:taxon-name>Protorthodes rufula</tp:taxon-name></italic> <bold>11</bold> <italic><tp:taxon-name>Protorthodes ustulata</tp:taxon-name></italic> 12 <italic><tp:taxon-name>Protorthodes alfkenii</tp:taxon-name></italic>.</p></caption><graphic xmlns:xlink="http://www.w3.org/1999/xlink" xlink:href="zookeys-421-139-g004.jpg" position="float" orientation="portrait" xlink:type="simple"/></fig></tp:treatment-sec><ref-list><ref id="B4"><mixed-citation xmlns:xlink="http://www.w3.org/1999/xlink" xlink:type="simple"><person-group><name name-style="western"><surname>Crumb</surname><given-names>SE</given-names></name></person-group> (<year>1956</year>) <article-title>The larvae of the Phalaenidae.</article-title><source>United States Department of Agriculture, Technical Bulletin</source><volume>1135</volume>: <fpage>1</fpage>–<lpage>356</lpage>.</mixed-citation></ref><ref id="B9"><mixed-citation xmlns:xlink="http://www.w3.org/1999/xlink" xlink:type="simple"><person-group><name name-style="western"><surname>Godfrey</surname><given-names>GL</given-names></name></person-group> (<year>1972</year>) <article-title>A review and reclassification of larvae of the subfamily Hadeninae (Lepidoptera, Noctuidae) of America north of Mexico.</article-title><source>United States Department of Agriculture, Technical Bulletin</source><volume>1450</volume>: <fpage>1</fpage>–<lpage>265</lpage>.</mixed-citation></ref></ref-list></tp:taxon-treatment>
