# Supplementary material for: A revision of the genus Protorthodes McDunnough with descriptions of a new genus and four new species (Lepidoptera, Noctuidae, Noctuinae, Eriopygini)
Source: Zookeys. 2014 Jun 27;(421):139–79. doi: 10.3897/zookeys.421.6664 (PMC4109474; doi:10.3897/zookeys.421.6664)
Supplement: XML Treatment for Protorthodes antennata [file zookeys.421.6664-treatment16.xml]

<!DOCTYPE tp:taxon-treatment
  PUBLIC "-//TaxonX//DTD Taxonomic Treatment Publishing DTD v0 20100105//EN" "tax-treatment-NSO.dtd">
<tp:taxon-treatment xmlns:tp="http://www.plazi.org/taxpub"><tp:treatment-meta><kwd-group><label>Taxon classification</label><kwd><named-content content-type="kingdom">Animalia</named-content></kwd><kwd><named-content content-type="order">Lepidoptera</named-content></kwd><kwd><named-content content-type="family">Noctuidae</named-content></kwd></kwd-group><mixed-citation publication-type="journal"><person-group><name><surname>Lafontaine</surname><given-names>J. Donald</given-names></name><name><surname>Walsh</surname><given-names>J. Bruce</given-names></name><name><surname>Ferris</surname><given-names>Clifford D.</given-names></name></person-group><article-title>A revision of the genus <italic>Protorthodes</italic> McDunnough with descriptions of a new genus and four new species (Lepidoptera, Noctuidae, Noctuinae, Eriopygini)</article-title><source>Zookeys</source><day>27</day><month>6</month><year>2014</year><volume>2014</volume><issue>421</issue><fpage>139</fpage><lpage>179</lpage><pub-id pub-id-type="doi">10.3897/zookeys.421.6664</pub-id></mixed-citation></tp:treatment-meta><tp:nomenclature><tp:taxon-name>
                            <tp:taxon-name-part taxon-name-part-type="genus">Protorthodes</tp:taxon-name-part>
                            <tp:taxon-name-part taxon-name-part-type="species">antennata</tp:taxon-name-part>
                        </tp:taxon-name><tp:taxon-authority>(Barnes &amp; McDunnough, 1912)</tp:taxon-authority><xref ref-type="fig" rid="F3">Figs 44</xref><xref ref-type="fig" rid="F3">, 45</xref><xref ref-type="fig" rid="F6">, 69</xref><xref ref-type="fig" rid="F9">, 86</xref><xref ref-type="fig" rid="F3m">. Map 13</xref><tp:nomenclature-citation-list><tp:nomenclature-citation><tp:taxon-name>Eriopyga antennata</tp:taxon-name><comment> Barnes &amp; McDunnough, 1912a: 21.</comment></tp:nomenclature-citation></tp:nomenclature-citation-list></tp:nomenclature><tp:treatment-sec sec-type="Type material"><title>Type material.</title><p>Syntypes 4 ♂, 3 ♀, USNM, examined. Type locality: Arizona, Redington.</p></tp:treatment-sec><tp:treatment-sec sec-type="Diagnosis"><title>Diagnosis.</title><p>Males of <italic><tp:taxon-name>Protorthodes antennata</tp:taxon-name></italic> can easily be identified by the very long pectinations of the antennae, which gives them a feathery appearance. The other diagnostic feature, which applies to females as well, is the form of the reniform spot. In <italic><tp:taxon-name>Protorthodes antennata</tp:taxon-name></italic> the reniform spot is not outlined like in other species of <italic><tp:taxon-name>Protorthodes</tp:taxon-name></italic>; there is a series of tiny white dots that partially define the reniform spot, and a series of tiny yellow dots that form a partial outer border of the spot. Forewing length varies from 10 to 14 mm with females tending to be larger than males. The male genitalia are characterized by the short, broad, apically-truncated digitus, and the very narrow, posteriorly tapered juxta. The apex of the aedeagus has a double field of flattened scale-like sclerites that create a lizard-skin appearance. In the female genitalia, the ductus bursae is inflated mesially and covered with minute sclerotized spicules; the ductus is mainly membranous except for a narrow sclerotized “collar” at the posterior end.</p></tp:treatment-sec><tp:treatment-sec sec-type="Distribution and biology"><title>Distribution and biology.</title><p><italic><tp:taxon-name>Protorthodes antennata</tp:taxon-name></italic> is rarely collected but can occasionally be locally common. It has a small distribution extending from central Arizona to northernmost Mexico. Adults seem to have an abbreviated flight period between mid-May and mid-June, and in October. The immature stages are unknown.</p><fig id="F3m" position="float" orientation="portrait"><label>Maps 13–16.</label><caption><p>Distribution of examined material for <italic><tp:taxon-name>Protorthodes</tp:taxon-name></italic> and <italic><tp:taxon-name>Nudorthodes</tp:taxon-name></italic> species. <bold>13</bold> <italic><tp:taxon-name>Protorthodes antennata</tp:taxon-name></italic> <bold>14</bold> <italic><tp:taxon-name>Nudorthodes texana</tp:taxon-name></italic> <bold>15</bold> <italic><tp:taxon-name>Nudorthodes variabilis</tp:taxon-name></italic> <bold>16</bold> <italic><tp:taxon-name>Nudorthodes molino</tp:taxon-name></italic>.</p></caption><graphic xmlns:xlink="http://www.w3.org/1999/xlink" xlink:href="zookeys-421-139-g009.jpg" position="float" orientation="portrait" xlink:type="simple"/></fig><!--PageBreak--></tp:treatment-sec><tp:treatment-sec><!--Section generated to contain objects referenced in tp:taxon-treatment.--><fig id="F3" position="float" orientation="portrait"><label>Figures 37–54.</label><caption><p><italic><tp:taxon-name>Protorthodes</tp:taxon-name></italic> and <italic><tp:taxon-name>Nudorthordes</tp:taxon-name></italic> adults <bold>37</bold> <italic><tp:taxon-name>Protorthodes rufula</tp:taxon-name></italic> ♀, USA, California, Sonoma Co., Petaluma <bold>38</bold> <italic><tp:taxon-name>Protorthodes rufula</tp:taxon-name></italic> ♀, USA, California, San Diego Co., Mira Mesa at Penasquitos Canyon <bold>39</bold> <italic><tp:taxon-name>Protorthodes ustulata</tp:taxon-name></italic> ♂ paratype, USA, Colorado, Larimer Co., Viestenz-Smith Mtn Park W of Loveland, 5700’ <bold>40</bold> <italic><tp:taxon-name>Protorthodes ustulata</tp:taxon-name></italic> ♀, USA, New Mexico, Grant Co., Signal Peak, 8020’, <named-content xmlns:xlink="http://www.w3.org/1999/xlink" content-type="dwc:verbatimCoordinates" xlink:type="simple">32°55.62’N, 108°09.91 W</named-content> <bold>41</bold> <italic><tp:taxon-name>Protorthodes alfkenii</tp:taxon-name></italic> ♀, USA, California, San Bernardino Co., San Bernardino Mts, Cactus Flats, 6100’ <bold>42</bold> <italic><tp:taxon-name>Protorthodes alfkenii</tp:taxon-name></italic> ♂, USA, Arizona, Cochise Co., Huachuca Mts, Carr Canyon, 5600’ <bold>43</bold> <italic><tp:taxon-name>Protorthodes alfkenii</tp:taxon-name></italic> ♀, USA, California, Ventura Co., Cuyama Valley, Apache Canyon <bold>44</bold> <italic><tp:taxon-name>Protorthodes antennata</tp:taxon-name></italic> ♂, USA, Arizona, Pima Co., Madera Canyon, 4600’ <bold>45</bold> <italic><tp:taxon-name>Protorthodes antennata</tp:taxon-name></italic> ♀, USA, Arizona, Pima Co., Baboquivari Mts <bold>46</bold> <italic><tp:taxon-name>Nudorthodes texana</tp:taxon-name></italic> ♂, USA, Texas, San Patricio Co., Sinton <bold>47</bold> <italic><tp:taxon-name>Nudorthodes texana</tp:taxon-name></italic> ♂, USA, Utah, Grand Co., Sego Canyon, 5900’, <named-content xmlns:xlink="http://www.w3.org/1999/xlink" content-type="dwc:verbatimCoordinates" xlink:type="simple">39°03.00'N, 109°43.42'W</named-content> <bold>48</bold> <italic><tp:taxon-name>Nudorthodes texana</tp:taxon-name></italic> ♂, USA, Nevada, Humboldt Co., Winnemucca Mts, 5600’ <bold>49</bold> <italic><tp:taxon-name>Nudorthodes texana</tp:taxon-name></italic> ♂, USA, California, Yuma Co., Yuma <bold>50</bold> <italic><tp:taxon-name>Nudorthodes variabilis</tp:taxon-name></italic> ♂, USA, California, Los Angeles Co., La Tuna Canyon <bold>51</bold> <italic><tp:taxon-name>Nudorthodes variabilis</tp:taxon-name></italic> ♂, USA, California, San Diego Co., Mira Mesa <bold>52</bold> <italic><tp:taxon-name>Nudorthodes molino</tp:taxon-name></italic> holotype ♂, USA, Arizona, Pima Co., Santa Catalina Mts, mi 5.5 Mt. Lemon Hwy, 4400’ <bold>53</bold> <italic><tp:taxon-name>Nudorthodes molino</tp:taxon-name></italic> paratype ♀, USA, Arizona, Pima Co., Baboquivari Mts, Brown Canyon, 4100’ <bold>54</bold> <italic><tp:taxon-name>Nudorthodes molino</tp:taxon-name></italic> paratype ♀, USA, Arizona, Santa Catalina Mts, mi 5.7 Mt. Lemon Hwy, 4400’.</p></caption><graphic xmlns:xlink="http://www.w3.org/1999/xlink" xlink:href="zookeys-421-139-g005.jpg" position="float" orientation="portrait" xlink:type="simple"/></fig><fig id="F6" position="float" orientation="portrait"><label>Figures 66–69.</label><caption><p><italic><tp:taxon-name>Protorthodes</tp:taxon-name></italic> male genitalia. <bold>66</bold> <italic><tp:taxon-name>Protorthodes rufula</tp:taxon-name></italic>; CNC slide 11476 <bold>67</bold> <italic><tp:taxon-name>Protorthodes ustulata</tp:taxon-name></italic>; CNC slide 16599 <bold>68</bold> <italic><tp:taxon-name>Protorthodes alfkenii</tp:taxon-name></italic>; CNC slide 11788 <bold>69</bold> <italic><tp:taxon-name>Protorthodes antennata</tp:taxon-name></italic>; CNC slide 16608.</p></caption><graphic xmlns:xlink="http://www.w3.org/1999/xlink" xlink:href="zookeys-421-139-g008.jpg" position="float" orientation="portrait" xlink:type="simple"/></fig><fig id="F9" position="float" orientation="portrait"><label>Figures 82–89.</label><caption><p><italic><tp:taxon-name>Protorthodes</tp:taxon-name></italic> and <italic><tp:taxon-name>Nudorthordes</tp:taxon-name></italic> female genitalia. <bold>82</bold> <italic><tp:taxon-name>Protorthodes perforata</tp:taxon-name></italic>; CNC slide 15244 <bold>83</bold> <italic><tp:taxon-name>Protorthodes rufula</tp:taxon-name></italic>; CNC slide 15241 <bold>84</bold> <italic><tp:taxon-name>Protorthodes ustulata</tp:taxon-name></italic>; CNC slide 15246 <bold>85</bold> <italic><tp:taxon-name>Protorthodes alfkenii</tp:taxon-name></italic>; CNC slide 10927 <bold>86</bold> <italic><tp:taxon-name>Protorthodes antennata</tp:taxon-name></italic>; CNC slide 16605 <bold>87</bold> <italic><tp:taxon-name>Nudorthodes texana</tp:taxon-name></italic>; CNC slide 15239 <bold>88</bold> <italic><tp:taxon-name>Nudorthodes variabilis</tp:taxon-name></italic>; CNC slide 15251 <bold>89</bold> <italic><tp:taxon-name>Nudorthodes molino</tp:taxon-name></italic>; CNC slide 15240.</p></caption><graphic xmlns:xlink="http://www.w3.org/1999/xlink" xlink:href="zookeys-421-139-g012.jpg" position="float" orientation="portrait" xlink:type="simple"/></fig></tp:treatment-sec></tp:taxon-treatment>
