# Supplementary material for: A revision of the genus Protorthodes McDunnough with descriptions of a new genus and four new species (Lepidoptera, Noctuidae, Noctuinae, Eriopygini)
Source: Zookeys. 2014 Jun 27;(421):139–79. doi: 10.3897/zookeys.421.6664 (PMC4109474; doi:10.3897/zookeys.421.6664)
Supplement: XML Treatment for Nudorthodes texana [file zookeys.421.6664-treatment18.xml]

<!DOCTYPE tp:taxon-treatment
  PUBLIC "-//TaxonX//DTD Taxonomic Treatment Publishing DTD v0 20100105//EN" "tax-treatment-NSO.dtd">
<tp:taxon-treatment xmlns:tp="http://www.plazi.org/taxpub"><tp:treatment-meta><kwd-group><label>Taxon classification</label><kwd><named-content content-type="kingdom">Animalia</named-content></kwd><kwd><named-content content-type="order">Lepidoptera</named-content></kwd><kwd><named-content content-type="family">Noctuidae</named-content></kwd></kwd-group><mixed-citation publication-type="journal"><person-group><name><surname>Lafontaine</surname><given-names>J. Donald</given-names></name><name><surname>Walsh</surname><given-names>J. Bruce</given-names></name><name><surname>Ferris</surname><given-names>Clifford D.</given-names></name></person-group><article-title>A revision of the genus <italic>Protorthodes</italic> McDunnough with descriptions of a new genus and four new species (Lepidoptera, Noctuidae, Noctuinae, Eriopygini)</article-title><source>Zookeys</source><day>27</day><month>6</month><year>2014</year><volume>2014</volume><issue>421</issue><fpage>139</fpage><lpage>179</lpage><pub-id pub-id-type="doi">10.3897/zookeys.421.6664</pub-id></mixed-citation></tp:treatment-meta><tp:nomenclature><tp:taxon-name>
                            <tp:taxon-name-part taxon-name-part-type="genus">Nudorthodes</tp:taxon-name-part>
                            <tp:taxon-name-part taxon-name-part-type="species">texana</tp:taxon-name-part>
                        </tp:taxon-name><tp:taxon-authority>(Smith, 1900)</tp:taxon-authority><tp:taxon-status xmlns:xlink="http://www.w3.org/1999/xlink" xlink:type="simple">comb. n.</tp:taxon-status><xref ref-type="fig" rid="F3">Figs 46–49</xref><xref ref-type="fig" rid="F7">, 70</xref><xref ref-type="fig" rid="F9">, 87</xref><xref ref-type="fig" rid="F3m">; Map 14</xref><tp:nomenclature-citation-list><tp:nomenclature-citation><tp:taxon-name>Perigea texana</tp:taxon-name><comment> Smith, 1900: 476.</comment></tp:nomenclature-citation><tp:nomenclature-citation><tp:taxon-name>Perigea consors</tp:taxon-name><comment> Smith, 1900: 477.</comment></tp:nomenclature-citation></tp:nomenclature-citation-list></tp:nomenclature><tp:treatment-sec sec-type="Type material"><title>Type material.</title><p><italic><tp:taxon-name>Perigea texana</tp:taxon-name></italic>: lectotype ♂, USNM, designated by <xref ref-type="bibr" rid="B38">Todd (1982)</xref>, examined. Type locality: USA, Texas, Round Mountain. <italic><tp:taxon-name>Perigea consors</tp:taxon-name></italic>: lectotype ♂, USNM, designated by <xref ref-type="bibr" rid="B38">Todd (1982)</xref>, examined. Type locality: USA, Phoenix, Arizona.</p></tp:treatment-sec><tp:treatment-sec sec-type="Diagnosis"><title>Diagnosis.</title><p><italic><tp:taxon-name>Nudorthodes texana</tp:taxon-name></italic> is the most widely distributed and common species in the genus. In most of its range adults can be recognized by the pale buffy-brown or gray-brown color of the forewings with darker shading around the reniform and orbicular spots and in the outer part of the subterminal area. The male and female genitalia of <italic><tp:taxon-name>Nudorthodes texana</tp:taxon-name></italic> form the basis for the description of the genus <italic><tp:taxon-name>Nudorthodes</tp:taxon-name></italic>; it and <italic><tp:taxon-name>Nudorthodes variabilis</tp:taxon-name></italic> are structurally very similar, differing mainly in the shape of the costal process of the sacculus and the relative lengths of the ampulla of the clasper in the male genitalia. The barcode of <italic><tp:taxon-name>Nudorthodes texana</tp:taxon-name></italic> is most similar to that of <italic><tp:taxon-name>Nudorthodes variabilis</tp:taxon-name></italic>, the two differing by 3.67–3.98 %.</p><fig id="F7" position="float" orientation="portrait"><label>Figures 70–72.</label><caption><p><italic><tp:taxon-name>Nudorthordes</tp:taxon-name></italic> male genitalia. <bold>70</bold> <italic><tp:taxon-name>Nudorthodes texana</tp:taxon-name></italic>; CNC slide 15581 <bold>71</bold> <italic><tp:taxon-name>Nudorthodes variabilis</tp:taxon-name></italic>; CNC slide 15583 <bold>72</bold> <italic><tp:taxon-name>Nudorthodes molino</tp:taxon-name></italic>; CNC slide 14211.</p></caption><graphic xmlns:xlink="http://www.w3.org/1999/xlink" xlink:href="zookeys-421-139-g010.jpg" position="float" orientation="portrait" xlink:type="simple"/></fig><fig id="F8" position="float" orientation="portrait"><label>Figures 73–81.</label><caption><p><italic><tp:taxon-name>Protorthodes</tp:taxon-name></italic> female genitalia. <bold>73</bold> <italic><tp:taxon-name>Protorthodes curtica</tp:taxon-name></italic>; CNC slide 16552 <bold>74</bold> <italic><tp:taxon-name>Protorthodes eureka</tp:taxon-name></italic>; CNC slide 15255 <bold>75</bold> <italic><tp:taxon-name>Protorthodes incincta</tp:taxon-name></italic>; CNC slide 15562 <bold>76</bold> <italic><tp:taxon-name>Protorthodes argentoppida</tp:taxon-name></italic>; CNC slide 15253 <bold>77</bold> <italic><tp:taxon-name>Protorthodes mulina</tp:taxon-name></italic>; CNC slide 15577 <bold>78</bold> <italic><tp:taxon-name>Protorthodes oviduca</tp:taxon-name></italic>; CNC slide 15245 <bold>79</bold> <italic><tp:taxon-name>Protorthodes orobia</tp:taxon-name></italic>; CNC slide 11604 <bold>80</bold> <italic><tp:taxon-name>Protorthodes melanopis</tp:taxon-name></italic>; CNC slide 16004 <bold>81</bold> <italic><tp:taxon-name>Protorthodes texicana</tp:taxon-name></italic>; CNC slide 15254.</p></caption><graphic xmlns:xlink="http://www.w3.org/1999/xlink" xlink:href="zookeys-421-139-g011.jpg" position="float" orientation="portrait" xlink:type="simple"/></fig><fig id="F9" position="float" orientation="portrait"><label>Figures 82–89.</label><caption><p><italic><tp:taxon-name>Protorthodes</tp:taxon-name></italic> and <italic><tp:taxon-name>Nudorthordes</tp:taxon-name></italic> female genitalia. <bold>82</bold> <italic><tp:taxon-name>Protorthodes perforata</tp:taxon-name></italic>; CNC slide 15244 <bold>83</bold> <italic><tp:taxon-name>Protorthodes rufula</tp:taxon-name></italic>; CNC slide 15241 <bold>84</bold> <italic><tp:taxon-name>Protorthodes ustulata</tp:taxon-name></italic>; CNC slide 15246 <bold>85</bold> <italic><tp:taxon-name>Protorthodes alfkenii</tp:taxon-name></italic>; CNC slide 10927 <bold>86</bold> <italic><tp:taxon-name>Protorthodes antennata</tp:taxon-name></italic>; CNC slide 16605 <bold>87</bold> <italic><tp:taxon-name>Nudorthodes texana</tp:taxon-name></italic>; CNC slide 15239 <bold>88</bold> <italic><tp:taxon-name>Nudorthodes variabilis</tp:taxon-name></italic>; CNC slide 15251 <bold>89</bold> <italic><tp:taxon-name>Nudorthodes molino</tp:taxon-name></italic>; CNC slide 15240.</p></caption><graphic xmlns:xlink="http://www.w3.org/1999/xlink" xlink:href="zookeys-421-139-g012.jpg" position="float" orientation="portrait" xlink:type="simple"/></fig></tp:treatment-sec><tp:treatment-sec sec-type="Distribution and biology"><title>Distribution and biology.</title><p><italic><tp:taxon-name>Nudorthodes texana</tp:taxon-name></italic> occurs from the intermontane region of Washington, Oregon, Nevada, and Utah southward to southern California and Arizona and southeastward to the Gulf Coast of Texas. Adults were collected rarely in the spring, mostly in March; the second generation occurs from mid-August to mid-November with the flight earlier in the North than in the extreme South. The larva was described by <xref ref-type="bibr" rid="B4">Crumb (1956)</xref> and <xref ref-type="bibr" rid="B9">Godfrey (1972)</xref>.</p></tp:treatment-sec><tp:treatment-sec sec-type="Notes"><title>Notes.</title><p>A peculiar form of <italic><tp:taxon-name>Nudorthodes texana</tp:taxon-name></italic> (<xref ref-type="fig" rid="F3">Fig. 49</xref>) occurs in southwestern Arizona in the vicinity of Yuma. The forewing is a mottled pale orange brown or reddish brown, without the dark shading between the reniform and orbicular spots characteristic of <italic><tp:taxon-name>Nudorthodes texana</tp:taxon-name></italic>. The barcodes of this population differ from those of <italic><tp:taxon-name>Nudorthodes variabilis</tp:taxon-name></italic> by 3.36–3.67 % and from those of <italic><tp:taxon-name>Nudorthodes texana</tp:taxon-name></italic> by 4.43–5.05 %. However, many specimens from the Yuma area are intermediate in appearance between the mottled-orange form and the normal form of <italic><tp:taxon-name>Nudorthodes texana</tp:taxon-name></italic> and these barcode with either haplotype clade, suggesting adults of the two haplotype groups are interbreeding, or did so in the past. For this reason we do not describe the Yuma form as a distinct species, but suggest more research on the two haplotype groups in this area is needed. Only five specimens of the deviant haplotype are known.</p></tp:treatment-sec><tp:treatment-sec><!--Section generated to contain objects referenced in tp:taxon-treatment.--><fig id="F3" position="float" orientation="portrait"><label>Figures 37–54.</label><caption><p><italic><tp:taxon-name>Protorthodes</tp:taxon-name></italic> and <italic><tp:taxon-name>Nudorthordes</tp:taxon-name></italic> adults <bold>37</bold> <italic><tp:taxon-name>Protorthodes rufula</tp:taxon-name></italic> ♀, USA, California, Sonoma Co., Petaluma <bold>38</bold> <italic><tp:taxon-name>Protorthodes rufula</tp:taxon-name></italic> ♀, USA, California, San Diego Co., Mira Mesa at Penasquitos Canyon <bold>39</bold> <italic><tp:taxon-name>Protorthodes ustulata</tp:taxon-name></italic> ♂ paratype, USA, Colorado, Larimer Co., Viestenz-Smith Mtn Park W of Loveland, 5700’ <bold>40</bold> <italic><tp:taxon-name>Protorthodes ustulata</tp:taxon-name></italic> ♀, USA, New Mexico, Grant Co., Signal Peak, 8020’, <named-content xmlns:xlink="http://www.w3.org/1999/xlink" content-type="dwc:verbatimCoordinates" xlink:type="simple">32°55.62’N, 108°09.91 W</named-content> <bold>41</bold> <italic><tp:taxon-name>Protorthodes alfkenii</tp:taxon-name></italic> ♀, USA, California, San Bernardino Co., San Bernardino Mts, Cactus Flats, 6100’ <bold>42</bold> <italic><tp:taxon-name>Protorthodes alfkenii</tp:taxon-name></italic> ♂, USA, Arizona, Cochise Co., Huachuca Mts, Carr Canyon, 5600’ <bold>43</bold> <italic><tp:taxon-name>Protorthodes alfkenii</tp:taxon-name></italic> ♀, USA, California, Ventura Co., Cuyama Valley, Apache Canyon <bold>44</bold> <italic><tp:taxon-name>Protorthodes antennata</tp:taxon-name></italic> ♂, USA, Arizona, Pima Co., Madera Canyon, 4600’ <bold>45</bold> <italic><tp:taxon-name>Protorthodes antennata</tp:taxon-name></italic> ♀, USA, Arizona, Pima Co., Baboquivari Mts <bold>46</bold> <italic><tp:taxon-name>Nudorthodes texana</tp:taxon-name></italic> ♂, USA, Texas, San Patricio Co., Sinton <bold>47</bold> <italic><tp:taxon-name>Nudorthodes texana</tp:taxon-name></italic> ♂, USA, Utah, Grand Co., Sego Canyon, 5900’, <named-content xmlns:xlink="http://www.w3.org/1999/xlink" content-type="dwc:verbatimCoordinates" xlink:type="simple">39°03.00'N, 109°43.42'W</named-content> <bold>48</bold> <italic><tp:taxon-name>Nudorthodes texana</tp:taxon-name></italic> ♂, USA, Nevada, Humboldt Co., Winnemucca Mts, 5600’ <bold>49</bold> <italic><tp:taxon-name>Nudorthodes texana</tp:taxon-name></italic> ♂, USA, California, Yuma Co., Yuma <bold>50</bold> <italic><tp:taxon-name>Nudorthodes variabilis</tp:taxon-name></italic> ♂, USA, California, Los Angeles Co., La Tuna Canyon <bold>51</bold> <italic><tp:taxon-name>Nudorthodes variabilis</tp:taxon-name></italic> ♂, USA, California, San Diego Co., Mira Mesa <bold>52</bold> <italic><tp:taxon-name>Nudorthodes molino</tp:taxon-name></italic> holotype ♂, USA, Arizona, Pima Co., Santa Catalina Mts, mi 5.5 Mt. Lemon Hwy, 4400’ <bold>53</bold> <italic><tp:taxon-name>Nudorthodes molino</tp:taxon-name></italic> paratype ♀, USA, Arizona, Pima Co., Baboquivari Mts, Brown Canyon, 4100’ <bold>54</bold> <italic><tp:taxon-name>Nudorthodes molino</tp:taxon-name></italic> paratype ♀, USA, Arizona, Santa Catalina Mts, mi 5.7 Mt. Lemon Hwy, 4400’.</p></caption><graphic xmlns:xlink="http://www.w3.org/1999/xlink" xlink:href="zookeys-421-139-g005.jpg" position="float" orientation="portrait" xlink:type="simple"/></fig><fig id="F3m" position="float" orientation="portrait"><label>Maps 13–16.</label><caption><p>Distribution of examined material for <italic><tp:taxon-name>Protorthodes</tp:taxon-name></italic> and <italic><tp:taxon-name>Nudorthodes</tp:taxon-name></italic> species. <bold>13</bold> <italic><tp:taxon-name>Protorthodes antennata</tp:taxon-name></italic> <bold>14</bold> <italic><tp:taxon-name>Nudorthodes texana</tp:taxon-name></italic> <bold>15</bold> <italic><tp:taxon-name>Nudorthodes variabilis</tp:taxon-name></italic> <bold>16</bold> <italic><tp:taxon-name>Nudorthodes molino</tp:taxon-name></italic>.</p></caption><graphic xmlns:xlink="http://www.w3.org/1999/xlink" xlink:href="zookeys-421-139-g009.jpg" position="float" orientation="portrait" xlink:type="simple"/></fig></tp:treatment-sec><ref-list><ref id="B38"><mixed-citation xmlns:xlink="http://www.w3.org/1999/xlink" xlink:type="simple"><person-group><name name-style="western"><surname>Todd</surname><given-names>EL</given-names></name></person-group> (<year>1982</year>) <source>The noctuid type material of John B. Smith (Lepidoptera).</source><publisher-name>United States Department of Agriculture</publisher-name>, <publisher-loc>Technical Bulletin 1645</publisher-loc>, <size units="page">228 pp</size>.</mixed-citation></ref><ref id="B4"><mixed-citation xmlns:xlink="http://www.w3.org/1999/xlink" xlink:type="simple"><person-group><name name-style="western"><surname>Crumb</surname><given-names>SE</given-names></name></person-group> (<year>1956</year>) <article-title>The larvae of the Phalaenidae.</article-title><source>United States Department of Agriculture, Technical Bulletin</source><volume>1135</volume>: <fpage>1</fpage>–<lpage>356</lpage>.</mixed-citation></ref><ref id="B9"><mixed-citation xmlns:xlink="http://www.w3.org/1999/xlink" xlink:type="simple"><person-group><name name-style="western"><surname>Godfrey</surname><given-names>GL</given-names></name></person-group> (<year>1972</year>) <article-title>A review and reclassification of larvae of the subfamily Hadeninae (Lepidoptera, Noctuidae) of America north of Mexico.</article-title><source>United States Department of Agriculture, Technical Bulletin</source><volume>1450</volume>: <fpage>1</fpage>–<lpage>265</lpage>.</mixed-citation></ref></ref-list></tp:taxon-treatment>
