# Supplementary material for: A revision of the genus Protorthodes McDunnough with descriptions of a new genus and four new species (Lepidoptera, Noctuidae, Noctuinae, Eriopygini)
Source: Zookeys. 2014 Jun 27;(421):139–79. doi: 10.3897/zookeys.421.6664 (PMC4109474; doi:10.3897/zookeys.421.6664)
Supplement: XML Treatment for Nudorthodes molino [file zookeys.421.6664-treatment20.xml]

<!DOCTYPE tp:taxon-treatment
  PUBLIC "-//TaxonX//DTD Taxonomic Treatment Publishing DTD v0 20100105//EN" "tax-treatment-NSO.dtd">
<tp:taxon-treatment xmlns:tp="http://www.plazi.org/taxpub"><tp:treatment-meta><kwd-group><label>Taxon classification</label><kwd><named-content content-type="kingdom">Animalia</named-content></kwd><kwd><named-content content-type="order">Lepidoptera</named-content></kwd><kwd><named-content content-type="family">Noctuidae</named-content></kwd></kwd-group><mixed-citation publication-type="journal"><person-group><name><surname>Lafontaine</surname><given-names>J. Donald</given-names></name><name><surname>Walsh</surname><given-names>J. Bruce</given-names></name><name><surname>Ferris</surname><given-names>Clifford D.</given-names></name></person-group><article-title>A revision of the genus <italic>Protorthodes</italic> McDunnough with descriptions of a new genus and four new species (Lepidoptera, Noctuidae, Noctuinae, Eriopygini)</article-title><source>Zookeys</source><day>27</day><month>6</month><year>2014</year><volume>2014</volume><issue>421</issue><fpage>139</fpage><lpage>179</lpage><pub-id pub-id-type="doi">10.3897/zookeys.421.6664</pub-id></mixed-citation></tp:treatment-meta><tp:nomenclature><tp:taxon-name>
                            <tp:taxon-name-part taxon-name-part-type="genus">Nudorthodes</tp:taxon-name-part>
                            <tp:taxon-name-part taxon-name-part-type="species">molino</tp:taxon-name-part>
                            <object-id xmlns:xlink="http://www.w3.org/1999/xlink" content-type="zoobank" xlink:type="simple">http://zoobank.org/B5727D96-128D-44B4-A95A-93D7704CBFE9</object-id>
                        </tp:taxon-name><tp:taxon-authority>Lafontaine, Walsh &amp; Ferris</tp:taxon-authority><tp:taxon-status xmlns:xlink="http://www.w3.org/1999/xlink" xlink:type="simple">sp. n.</tp:taxon-status><xref ref-type="fig" rid="F3">Figs 52–54</xref><xref ref-type="fig" rid="F7">, 72</xref><xref ref-type="fig" rid="F9">, 89</xref><xref ref-type="fig" rid="F3m">; Map 16</xref></tp:nomenclature><tp:treatment-sec sec-type="Type material"><title>Type material.</title><p><bold>Holotype</bold> ♂. USA, Arizona, Pima Co., Santa Catalina Mts., mi 5.5 Mt Lemmon Hwy., 4400’, riparian blue oak woodland, uv light trap, 27 October 2007, B. Walsh. CNC. <bold>Paratypes:</bold> 59 ♂, 34 ♀. USA, Arizona, Pima Co., Baboquivari Mts., Brown Canyon Nature Center,, 4200’, oak woodland/ocotillo forest, mv/uv light trap, 11 June 2004, B. Walsh (1 ♂, 2 ♀, 1 ♀ Barcode of Life sample ID # CNCNoctuoidea13977); USA, Arizona, Pima Co., Baboquivari Mts., Brown Canyon Nature Center, 4200’, 11 June, 2004, CD Ferris (1 ♂); USA, Arizona, Pima Co., Baboquivari Mts., Brown Canyon Nature Center, 4100’, oak/ocotillo forest, mv/uv light trap, 22 &amp; 28 June 2005 &amp; 10 Sept. 2004, B. Walsh (2 ♂, 3 ♀); USA, Arizona, Pima Co., Baboquivari Mts., Brown Canyon Nature Center, 4300–4400’, 28 June, 2005 (1 ♂), 18 June, 2008 (36 ♂, 1 ♀), CD Ferris; USA, Arizona, Pima Co., Santa Catalina Mts., mi 5.7 Mt Lemmon Hwy., 4400’, riparian/oak woodland, uv light trap, 18 Sept. 2003, 4 October 2003, 13 June 2005, B. Walsh (3 ♂, 2 ♀, 1 ♀ Barcode of Life sample ID # CNCNoctuoidea12245); USA, Arizona, Pima Co., Santa Catalina Mts., Molino Basin, mi 5.5 Mt Lemmon Hwy., 4400’, riparian blue oak woodland, uv light trap, 3 June 2004, B. Walsh (1 ♀); USA, Arizona Pima Co., Santa Catalina Mts., Molino Basin, mi 5.5 Mt Lemmon Hwy., 4400’, 26 September, 2003 (1 ♀); 24 May, 2004 (2 ♂); 3 June, 2004 (1 ♂), JB Walsh; USA, Arizona, Pima Co., Santa Catalina Mts., mi 5.5 Mt Lemmon Hwy., 4400’, riparian blue oak woodland, uv light trap, 29 May 2008, 27 October 2004, 8 November 2004 (Barcode of Life sample ID # CNCNoctuoidea12246), B. Walsh (1 ♂, 2 ♀); USA, Arizona, Pima Co., Rincon Mts., Happy Valley, Mescal Road 9 miles N Jct. Interstate 10, oak/riparian, 9 June 2005, B. Walsh (1 ♀); USA, Arizona, Pima Co., Santa Rita Mts., Madera Canyon, 4400’, 7 Sept. 1960 (1 ♂) and 4800’, 31 August 1959 (1 ♀), J. G. Franclemont; USA, Arizona, Santa Cruz Co., Peña Blanca Cyn., 3940’, 31°23.87'N, <!--PageBreak--><!--PageBreak-->111°05.61'W, 8 Sept. 2010, C.D. Ferris (5 ♂, 9 ♀); USA, Arizona, Santa Cruz Co., Walker Canyon E. of Peña Blanca Lake, 3885’, 12 June 2009, C.D. Ferris (1 ♀); Arizona, Santa Cruz Co., Peña Blanca Cyn., 4000’, 3 September, 2010, JB Walsh (1 ♀); USA, Arizona, Santa Cruz Co., Patagonia, 4040’, 13 June 2009, C.D. Ferris (1 ♀); USA, Arizona, Santa Cruz Co., Harshaw Rd., 4310’, 14 June 2008 (1 ♂), 12 June 2013 (1 ♂), CD Ferris; USA, Arizona, Cochise Co., Dragoon Mts., 4950’, 4 June, 2009, C.D. Ferris (1 ♂); USA, Arizona. Cochise Co., Huachuca Mts., Ash Canyon, 5170’, 16 June, 2008 (1 ♂), 20 June, 2008 (1 ♀), 7 June, 2009 (2 ♀), 6 June, 2010 (1 ♀), 9 June, 2010 (1 ♀), CD Ferris; USA, Arizona, Cochise Co., Mule Mts., Banning Creek, 5700’, 12 June, 2010 (1 ♀), CD Ferris; USA, New Mexico, Grant Co., Patterson Cyn., 5270’, 26 May, 2012, CD Ferris (1 ♂). Paratypes deposited in CDF, CNC, CUIC, JBW, USNM.</p></tp:treatment-sec><tp:treatment-sec sec-type="Etymology"><title>Etymology.</title><p>This species is named after the Molino Basin on Mt Lemmon where most of the type series was collected. The name is a noun in apposition.</p></tp:treatment-sec><tp:treatment-sec sec-type="Diagnosis"><title>Diagnosis.</title><p><italic><tp:taxon-name>Nudorthodes molino</tp:taxon-name></italic> can be recognized by the diffuse dark-brown band across the outer third of the forewing between the medial line and the subterminal line, and the dark-brown shading of the medial line that fills most of the reniform spot. The male genitalia are characterized by the large triangular sacculus, the elongated oval cucullus, and the S-curved, foot-shaped digitus. The female genitalia are similar to those of <italic><tp:taxon-name>Nudorthodes texana</tp:taxon-name></italic> and <italic><tp:taxon-name>Nudorthodes variabilis</tp:taxon-name></italic>, but in <italic><tp:taxon-name>Nudorthodes molino</tp:taxon-name></italic> the ostium bursae is more rounded with the sides convex, whereas in <italic><tp:taxon-name>Nudorthodes texana</tp:taxon-name></italic> and <italic><tp:taxon-name>Nudorthodes variabilis</tp:taxon-name></italic> the ostium bursae is quadrangular with the sides parallel. The barcode of <italic><tp:taxon-name>Nudorthodes molino</tp:taxon-name></italic> is the most deviant of the species in the genus <italic><tp:taxon-name>Nudorthodes</tp:taxon-name></italic>, differing from the other species by as little as 5.05% (<italic><tp:taxon-name>Nudorthodes variabilis</tp:taxon-name></italic>) to as much as 5.81% (<italic><tp:taxon-name>Nudorthodes texana</tp:taxon-name></italic>).</p></tp:treatment-sec><tp:treatment-sec sec-type="Description"><title>Description.</title><p><bold>Adult.</bold> Male and female similar in size, color, and maculation. Forewing length: 13–15 mm. <bold>Head</bold> – Male antenna filiform, setose ventrally. Female antenna filiform, ventral setae visible only under high magnification. Palpi and head clothed with spatulate apically-forked setae, pale buffy brown or gray brown. <bold>Thorax</bold> – Covered with similar scales to those of head; with slightly raised prothoracic and metathoracic tufts. <!--PageBreak--><!--PageBreak--><italic>Legs</italic>: Appearing speckled with mixture of buff and darker brown scales. Tibiae without spiniform setae. Tarsi with three ventral rows of spiniform setae. <italic>Wings</italic>: Dorsal forewing pale brown with dusting of darker-brown scales, especially in outer part of medial area, outer part of subterminal area, and usually in terminal area; subbasal, antemedial, postmedial lines dark brown, subterminal line a series of pale-buff dots with dark brown shading proximally that highlights line; reniform spot kidney shaped, infuscated with dark-brown shading from medial line; orbicular spot rounded, generally paler than ground color and outlined by thin dark-brown line; medial line variably expressed, usually forming a broad diffuse brown shading between it and postmedial line and filling most of reniform spot with dark shading; terminal line dark brown, sinuate; fringe with two irregular rows of spatulate scales, pale-brown at base, darker toward tips. Dorsal hindwing pale fuscous basally with darker fuscous toward wing margin without a well-defined discal spot; fringe mainly whitish buff with fuscous medial line. <bold>Male genitalia</bold> – Similar to generic description except as noted. Valves mainly symmetrical except dorsal process of sacculus, and ampulla of clasper larger on right valve than on left valve. Valve widest at 1/3 from base, abruptly tapered near middle, then gradually tapered to ¾ from base to “neck” of cucullus; cucullus densely covered with posterodorsally-directed hairlike setae on anterior half of cucullus with stout setae curving to project anterodorsally on posterior half of cucullus; digitus abruptly-angled ventrally near neck of cucullus with apical part curved, ventrally flattened and foot shaped; ampulla of clasper expanded and lobed at base, then gradually tapered to apex, abruptly curved through 90°angle at ¾ to project dorsally, right clasper about 15% larger than left one; dorsal process of sacculus elongated and lobed posteriorly, process larger on right valve than on left valve; juxta an elongated flattened plate extending into series of oblique sclerotized ridges in membrane directed toward midline. Aedeagus and vesica similar to those of <italic><tp:taxon-name>Nudorthodes texana</tp:taxon-name></italic> and other species but apical part of vesica more inflated. <bold>Female genitalia</bold> – Corpus bursae membranous, rounded, without signa; appendix bursae arising from posterior dorsal surface of corpus bursae, 1.5 × as long as corpus bursae and slightly coiled toward anterior end; ductus bursae about as long as corpus bursae, with expanded sclerotized ostium bursae on posterior ¼; abdominal segment eight as long as wide, lightly sclerotized; anterior apophyses 1.5 × as long as abdominal segment eight; posterior apophyses folding near middle, about 2 × as long as anterior apophyses. Anal papillae long and tapered, about as long as abdominal segment eight; anal papillae lightly sclerotized, long setae sparsely scattered over surface, short setae abundant near apex of papillae.</p></tp:treatment-sec><tp:treatment-sec sec-type="Distribution and biology"><title>Distribution and biology.</title><p><italic><tp:taxon-name>Nudorthodes molino</tp:taxon-name></italic> is known from southeastern Arizona and southwestern New Mexico. Adults were collected from late May until late June and from late August until early November. The immature stages are unknown.</p></tp:treatment-sec><tp:treatment-sec><!--Section generated to contain objects referenced in tp:taxon-treatment.--><fig id="F3" position="float" orientation="portrait"><label>Figures 37–54.</label><caption><p><italic><tp:taxon-name>Protorthodes</tp:taxon-name></italic> and <italic><tp:taxon-name>Nudorthordes</tp:taxon-name></italic> adults <bold>37</bold> <italic><tp:taxon-name>Protorthodes rufula</tp:taxon-name></italic> ♀, USA, California, Sonoma Co., Petaluma <bold>38</bold> <italic><tp:taxon-name>Protorthodes rufula</tp:taxon-name></italic> ♀, USA, California, San Diego Co., Mira Mesa at Penasquitos Canyon <bold>39</bold> <italic><tp:taxon-name>Protorthodes ustulata</tp:taxon-name></italic> ♂ paratype, USA, Colorado, Larimer Co., Viestenz-Smith Mtn Park W of Loveland, 5700’ <bold>40</bold> <italic><tp:taxon-name>Protorthodes ustulata</tp:taxon-name></italic> ♀, USA, New Mexico, Grant Co., Signal Peak, 8020’, <named-content xmlns:xlink="http://www.w3.org/1999/xlink" content-type="dwc:verbatimCoordinates" xlink:type="simple">32°55.62’N, 108°09.91 W</named-content> <bold>41</bold> <italic><tp:taxon-name>Protorthodes alfkenii</tp:taxon-name></italic> ♀, USA, California, San Bernardino Co., San Bernardino Mts, Cactus Flats, 6100’ <bold>42</bold> <italic><tp:taxon-name>Protorthodes alfkenii</tp:taxon-name></italic> ♂, USA, Arizona, Cochise Co., Huachuca Mts, Carr Canyon, 5600’ <bold>43</bold> <italic><tp:taxon-name>Protorthodes alfkenii</tp:taxon-name></italic> ♀, USA, California, Ventura Co., Cuyama Valley, Apache Canyon <bold>44</bold> <italic><tp:taxon-name>Protorthodes antennata</tp:taxon-name></italic> ♂, USA, Arizona, Pima Co., Madera Canyon, 4600’ <bold>45</bold> <italic><tp:taxon-name>Protorthodes antennata</tp:taxon-name></italic> ♀, USA, Arizona, Pima Co., Baboquivari Mts <bold>46</bold> <italic><tp:taxon-name>Nudorthodes texana</tp:taxon-name></italic> ♂, USA, Texas, San Patricio Co., Sinton <bold>47</bold> <italic><tp:taxon-name>Nudorthodes texana</tp:taxon-name></italic> ♂, USA, Utah, Grand Co., Sego Canyon, 5900’, <named-content xmlns:xlink="http://www.w3.org/1999/xlink" content-type="dwc:verbatimCoordinates" xlink:type="simple">39°03.00'N, 109°43.42'W</named-content> <bold>48</bold> <italic><tp:taxon-name>Nudorthodes texana</tp:taxon-name></italic> ♂, USA, Nevada, Humboldt Co., Winnemucca Mts, 5600’ <bold>49</bold> <italic><tp:taxon-name>Nudorthodes texana</tp:taxon-name></italic> ♂, USA, California, Yuma Co., Yuma <bold>50</bold> <italic><tp:taxon-name>Nudorthodes variabilis</tp:taxon-name></italic> ♂, USA, California, Los Angeles Co., La Tuna Canyon <bold>51</bold> <italic><tp:taxon-name>Nudorthodes variabilis</tp:taxon-name></italic> ♂, USA, California, San Diego Co., Mira Mesa <bold>52</bold> <italic><tp:taxon-name>Nudorthodes molino</tp:taxon-name></italic> holotype ♂, USA, Arizona, Pima Co., Santa Catalina Mts, mi 5.5 Mt. Lemon Hwy, 4400’ <bold>53</bold> <italic><tp:taxon-name>Nudorthodes molino</tp:taxon-name></italic> paratype ♀, USA, Arizona, Pima Co., Baboquivari Mts, Brown Canyon, 4100’ <bold>54</bold> <italic><tp:taxon-name>Nudorthodes molino</tp:taxon-name></italic> paratype ♀, USA, Arizona, Santa Catalina Mts, mi 5.7 Mt. Lemon Hwy, 4400’.</p></caption><graphic xmlns:xlink="http://www.w3.org/1999/xlink" xlink:href="zookeys-421-139-g005.jpg" position="float" orientation="portrait" xlink:type="simple"/></fig><fig id="F7" position="float" orientation="portrait"><label>Figures 70–72.</label><caption><p><italic><tp:taxon-name>Nudorthordes</tp:taxon-name></italic> male genitalia. <bold>70</bold> <italic><tp:taxon-name>Nudorthodes texana</tp:taxon-name></italic>; CNC slide 15581 <bold>71</bold> <italic><tp:taxon-name>Nudorthodes variabilis</tp:taxon-name></italic>; CNC slide 15583 <bold>72</bold> <italic><tp:taxon-name>Nudorthodes molino</tp:taxon-name></italic>; CNC slide 14211.</p></caption><graphic xmlns:xlink="http://www.w3.org/1999/xlink" xlink:href="zookeys-421-139-g010.jpg" position="float" orientation="portrait" xlink:type="simple"/></fig><fig id="F9" position="float" orientation="portrait"><label>Figures 82–89.</label><caption><p><italic><tp:taxon-name>Protorthodes</tp:taxon-name></italic> and <italic><tp:taxon-name>Nudorthordes</tp:taxon-name></italic> female genitalia. <bold>82</bold> <italic><tp:taxon-name>Protorthodes perforata</tp:taxon-name></italic>; CNC slide 15244 <bold>83</bold> <italic><tp:taxon-name>Protorthodes rufula</tp:taxon-name></italic>; CNC slide 15241 <bold>84</bold> <italic><tp:taxon-name>Protorthodes ustulata</tp:taxon-name></italic>; CNC slide 15246 <bold>85</bold> <italic><tp:taxon-name>Protorthodes alfkenii</tp:taxon-name></italic>; CNC slide 10927 <bold>86</bold> <italic><tp:taxon-name>Protorthodes antennata</tp:taxon-name></italic>; CNC slide 16605 <bold>87</bold> <italic><tp:taxon-name>Nudorthodes texana</tp:taxon-name></italic>; CNC slide 15239 <bold>88</bold> <italic><tp:taxon-name>Nudorthodes variabilis</tp:taxon-name></italic>; CNC slide 15251 <bold>89</bold> <italic><tp:taxon-name>Nudorthodes molino</tp:taxon-name></italic>; CNC slide 15240.</p></caption><graphic xmlns:xlink="http://www.w3.org/1999/xlink" xlink:href="zookeys-421-139-g012.jpg" position="float" orientation="portrait" xlink:type="simple"/></fig><fig id="F3m" position="float" orientation="portrait"><label>Maps 13–16.</label><caption><p>Distribution of examined material for <italic><tp:taxon-name>Protorthodes</tp:taxon-name></italic> and <italic><tp:taxon-name>Nudorthodes</tp:taxon-name></italic> species. <bold>13</bold> <italic><tp:taxon-name>Protorthodes antennata</tp:taxon-name></italic> <bold>14</bold> <italic><tp:taxon-name>Nudorthodes texana</tp:taxon-name></italic> <bold>15</bold> <italic><tp:taxon-name>Nudorthodes variabilis</tp:taxon-name></italic> <bold>16</bold> <italic><tp:taxon-name>Nudorthodes molino</tp:taxon-name></italic>.</p></caption><graphic xmlns:xlink="http://www.w3.org/1999/xlink" xlink:href="zookeys-421-139-g009.jpg" position="float" orientation="portrait" xlink:type="simple"/></fig></tp:treatment-sec></tp:taxon-treatment>
